# Supplementary material for: Genome-Wide Analysis of Host Factors in Nodavirus RNA Replication
Source: PLoS One. 2014 Apr 21;9(4):e95799. doi: 10.1371/journal.pone.0095799 (PMC3994138; doi:10.1371/journal.pone.0095799)
Supplement: Table S1 — Whole screen data for FHV replication in yeast knockout library (YKO). (XLSX) [file pone.0095799.s001.xlsx]

## Sheet: Primary screen data
Supplemental table S1. Whole screen data for FHV replication in yeast knockout library (YKO)
ORF deleted in the indicated yeast strain	Gene Name	Renilla luciferase activity pass 1 (%WT)	Renilla luciferase activity pass 2 (%WT)	Final culture density pass 1 (OD600)	Final culture density pass 2 (OD600)	Strains marked in this column by an X showed no growth on solid or liquid media after transformation with pFA and pF1R. Strains marked by an additional T or B were confirmed in TBSV or BMV studies respectively (main paper reference 11, 12).	Strains marked in this column by an X were excluded for extreme growth. Strains marked by an additional B were confirmed in BMV studies (main paper reference 11).	Strains marked in this column by an X showed ≥ 5 fold change from wt in FHV replication-dependent Renilla luciferase activity in both passes.	Strains marked in this column by an X showed ≥2 fold change from wt in FHV replication-dependent Renilla luciferase activity in both passes. Strains marked by an additional + were confirmed in validation test by repeat renilla luciferase assays.	Strains marked in this column by an X were confirmed by Northern blot validation testing (see table 1 and 2 for additional data).
YAL068C		47.6986	87.2185	2.31045	2.59381
YAL067C	SEO1	112.284	61.7588	0.920725	1.71371
YAL066W		109.323	32.5994	1.70239	1.69933
YAL065C		50.4399	112.062	2.56667	1.78162
YAL062W	GDH3	109.981	175.297	1.55905	1.73512
YAL061W		444.42	255.343	2.37989	4.88354		X
YAL060W	BDH1	49.4531	55.2519	1.00762	2.00707
YAL059W	ECM1	67.6553	40.1448	2.66211	1.0947
YAL058W	CNE1	72.0414	95.2182	2.56222	2.43642
YAL056W	GPB2	87.3927	75.016	1.22467	1.0017
YAL055W	PEX22	32.786	101.693	3.40478	1.47754		X
YAL053W		135.53	95.413	1.17695	3.25931		X
YAL051W	OAF1	137.065	102.861	1.12478	2.27184
YAL049C		176.869	85.5796	0.720947	1.90337
YAL048C	GEM1	619.863	368.541	2.16711	2.8728				X
YAL046C		623.043	382.544	1.63295	2.41852				X
YAL045C		88.1602	78.6995	0.712222	1.80318
YGR122W		364.374	231.912	5.09844	2.46135		X
YAL042W	ERV46	56.1418	39.7554	1.29856	2.19307
YAL043C-a		49.6724	65.5234	1.394	1.49911
YAL040C	CLN3	522.053	222.046	3.27017	2.30396		X
YAL037W		46.8214	50.8707	1.45917	1.84968
YAL036C	RBG1	47.589	85.3849	1.04661	1.84249
YAL035W	FUN12	145.289	164.49	1.12905	1.45246
YAL034C	FUN19	115.464	57.621	2.12794	2.43275
YAL031C	FUN21	118.205	74.8051	0.912001	0.969579
YAL030W	SNC1	111.406	100.167	1.75883	1.15909
YAL029C	MYO4	554.291	132.231	4.39067	2.94805		X
YAL028W	FRT2	90.4629	75.7462	1.63722	1.14487
YAL027W		60.5279	56.4851	1.94989	1.23786
YAL026C	DRS2	55.155	19.1962	1.66767	0.769209
YAL023C	PMT2	1148.06	149.935	0.864282	2.61889
YAL022C	FUN26	87.0637	43.8932	1.44189	1.37017
YAL021C	CCR4	383.124	132.231	3.01395	2.4901		X
YAL020C	ATS1	50.5496	80.7602	1.94561	1.57421
YAL019W	FUN30	67.5457	109.027	2.14094	2.20744
YAL018C		133.885	88.6626	0.799113	2.98369		X
YAL017W	PSK1	96.9324	98.9504	0.759941	0.507966
YAL015C	NTG1	60.6376	90.3827	1.55478	1.33086
YAL014C	SYN8	76.5371	83.1456	1.49834	1.46332
YAL013W	DEP1	4.27643	0	-0.130337	0.0107079	X	X
YAL011W	SWC3	191.123	198.891	3.51767	3.25931		X
YGR121C	MEP1	600.455	372.938	4.15172	1.66354		X
YAL009W	SPO7	41.2292	43.1305	1.54606	1.0661
YAL008W	FUN14	56.9094	56.1768	1.6155	0.962392
YAL007C	ERP2	59.7604	77.093	1.51561	0.812188
TAL004W		86.6251	131.42	1.29411	1.67073
YAL005C	SSA1	115.902	155.143	1.46789	1.30226
YAL002W	VPS8	34.4307	181.301	1.02489	1.57421
YAR002W	NUP60	46.3828	113.863	1.6285	2.0213
YAR003W	SWD1	36.9527	63.8845	1.78483	1.22716
YAR014C	BUD14	28.2902	16.5512	2.21911	1.24138				X
YAR015W	ADE1	40.5713	59.9089	1.811	1.22349
YAR018C	KIN3	33.5535	39.2524	1.54606	1.34876
YAR020C	PAU7	72.3703	56.193	1.56333	1.69933
YAR023C		83.0066	17.2165	1.08578	1.19489
YAR027W	UIP3	81.1425	46.4246	1.75011	1.24857
YAR028W		45.6152	58.5946	1.53306	1.36665
YAR029W		198.251	216.886	1.59823	3.04457		X
YAR031W	PRM9	85.8575	26.8876	0.707949	0.840791
YAR030C		514.487	127.59	4.26906	0.826416		X
YAR035W	YAT1	95.2876	78.31	1.29411	0.48655
YAR037W		98.1386	39.6256	1.29411	0.429343
YAR040C		101.867	48.2906	1.65022	0.536716
YAR042W	SWH1	90.9015	29.9707	1.99778	0.48655
YAR043C		86.8444	42.4328	0.660052	0.533049
YAR044W	OSH1	38.9265	48.0472	1.45489	0.565319
YAR047C		48.1372	68.4929	1.24639	0.69044
YLL001W	DNM1	329.175	121.311	1.78483	2.27536
YLL002W	RTT109	223.909	302.19	1.18122	1.48473				X
YLL005C	SPO75	231.914	226.914	2.9705	2.9014		X
YLL010C	PSR1	475.89	270.077	4.36895	7.97094		X
YLL012W		497.053	277.022	2.52323	5.15901		X
YLL013C	PUF3	519.97	115.145	1.98906	1.25576
YLL014W		339.373	99.8104	3.94322	5.04445		X
YLL015W	BPT1	694.755	188.716	3.39605	4.4828		X
YLL016W	SDC25	55.2646	178.769	4.95511	3.6957		X
YLL017W		404.726	178.818	3.73489	5.16253		X
YLL019C	KNS1	239.261	149.269	3.33961	2.80841		X
YLL020C		258.669	140.653	1.43744	1.93197
YLL021W	SPA2	504.18	165.642	2.73155	2.86576
YLL023C		194.632	54.4568	1.83273	2.35413
YLL024C	SSA2	402.862	152.482	2.34944	2.26465
YLL025W		93.0946	253.071	4.09955	1.41682		X
YLL026W	HSP104	460.429	133.919	1.63722	1.0482
YLL028W	TPO1	471.833	349.361	2.762	1.14839				X
YLL029W		476.986	293.752	2.47533	0.908705				X
YLL032C		186.518	189.041	4.06056	0.905185		X
YLL038C	ENT4	359.001	236.342	3.0095	1.61352		X
YLL039C	UBI4	0	220.115	0.0259961	1.71371	X	X
YLL040C	VPS13	1487.98	711.265	3.50467	2.69033		X
YLL041C	SDH2	53.2909	206.647	2.08895	2.21096
YLL042C	ATG10	212.177	152.434	2.63611	2.84068
YLL043W	FPS1	261.959	176.985	1.71984	2.63312
YLL045C	RPL8B	105.598	87.1463	1.69136	1.28493
YLL046C	RNP1	54.2147	68.8325	1.36161	1.02173
YLL047W		90.4373	90.3873	2.03393	2.6872
YLL051C	FRE6	107.186	54.7893	1.70835	2.31713
YLL052C	AQY2	53.3151	47.6704	2.15234	2.43436
YLL053C		72.9743	74.9147	1.7633	1.8792
YLL054C		104.461	118.357	1.63224	2.30933
YLL055W		81.1237	84.712	1.73782	2.79673
YLL056C		60.3003	144.901	1.57728	2.1268
YLL057C	JLP1	57.8926	127.482	1.14161	2.1112
YLL058W		67.947	175.917	2.02543	3.80275		X
YLL060C	GTT2	138.011	90.6244	1.69985	0.81847
YLL061W	MMP1	58.7922	65.3721	1.5856	1.26153
YLL062C	MHT1	134.227	73.4605	1.85207	1.21985
YLL063C	AYT1	126.924	97.9237	2.22844	0.432692
YLR001C		112.187	62.9697	1.89437	1.83496
YLR003C		85.5688	92.535	1.70835	2.14251
YLR004C		55.7758	165.85	2.16499	2.30153
YLR006C	SSK1	50.6428	77.5365	1.74215	1.70458
YLR011W	LOT6	131.079	74.0478	1.26436	2.17372
YLR012C		101.074	69.1969	1.39109	1.00869
YLR013W	GAT3	65.4863	74.0903	1.84357	1.11555
YLR014C	PPR1	21.379	86.3962	1.32347	0.622909
YLR015W	BRE2	35.0848	85.1154	1.42507	1.03733
YLR016C		146.451	127.889	1.91968	1.78805
YLR017W	MEU1	100.254	46.7292	1.61941	2.2233
YLR018C	POM34	147.271	69.1509	2.37216	3.22675		X
YLR019W	PSR2	87.7385	90.5147	1.96198	3.54734		X
YLR020C		73.1859	86.7076	2.02543	2.31969
YLR021W		58.1042	90.8437	1.33613	2.12167
YLR023C	IZH3	103.587	156.587	2.38066	1.71239
YLR024C	UBR2	118.299	188.499	2.60049	3.14853		X
YLR025W	SNF7	67.9735	40.9407	1.6787	4.70724		X
YLR028C	ADE16	67.4972	86.7642	1.36994	3.01046		X
YLR042C		70.0902	202.22	1.39109	2.80453
YLR043C	TRX1	117.743	100.553	2.09305	0.518717
YLR044C	PDC1	104.752	157.847	1.6279	1.02173
YLR046C		281.075	327.165	1.74215	1.20158				X
YLR047C		99.7244	142.668	1.54764	0.938264
YLR048W	RPS0B	702.649	1853.27	1.16276	0.419654			X
YLR049C		93.5065	99.4274	0.794882	0.735009
YLR053C		70.9105	185.841	1.63224	0.831401
YLR054C	OSW2	103.64	160.087	1.50117	0.732445
YLR055C	SPT8	609.116	1100.96	1.37427	1.16503			X
YLR056W	ERG3	73.768	153.3	1.24737	1.07387
YLR057W		56.5696	175.372	1.23887	1.08948
YLR058C	SHM2	73.2653	88.7774	0.925947	1.15723
YLR059C	REX2	90.5696	142.795	1.63224	2.34844
YLR061W	RPL22A	486.054	0	1.71667	0.0313111	X	X
YLR062C	BUD28	1558.05	0	1.90702	0.049478	X	X
YLR063W		118.431	161.272	2.74421	1.50657
YLR064W		111.896	66.66	1.72516	1.80365
YLR065C		170.82	231.406	2.03393	1.45965
YLR068W	FYV7	485.684	1487.57	1.60675	0.951302			X
YLR070C	XYL2	97.9252	94.3961	1.5856	2.53086
YLR072W		112.557	143.903	1.91968	1.81412
YLR073C		101.603	98.7764	1.81393	1.50133
YLR074C	BUD20	61.9144	80.9084	2.46093	1.95999
YLR077W	FMP25	45.9595	112.791	1.01055	2.44483
YLR079W	SIC1	587.181	1877.08	1.88587	1.85056			X
YLR080W	EMP46	142.562	131.002	1.47569	1.58468
YLR081W	GAL2	357.198	0	1.10781	0.0573859	X	X
YLR082C	SRL2	107.265	151.34	2.2411	0.810562
YLR083C	EMP70	221.754	485.762	0.778066	0.503008				X
YLR084C	RAX2	179.366	184.872	2.17349	1.29284
YLR085C	ARP6	257.712	425.694	2.39331	2.71327
YLR087C	CSF1	424.775	497.643	1.22206	0.862712				X
YLR089C	ALT1	280.334	759.616	1.50117	0.458766				X
YLR090W	XDJ1	84.8544	93.3488	1.44188	0.990414
YLR092W	SUL2	63.4754	114.585	1.09515	1.14943
YLR093C	NYV1	56.1463	109.572	0.845678	0.95921
YLR094C	GIS3	113.113	168.493	1.76746	1.66547
YLR095C	IOC2	142.8	130.15	1.83092	2.28058
YLR096W	KIN2	160.051	103.263	2.41863	3.21639		X
YLR097C	HRT3	162.247	98.7198	1.81393	1.60039
YLR098C	CHA4	80.1976	96.9542	1.98313	2.13984
YLR099C	ICT1	196.327	249.798	0.803377	1.47258
YLR102C	APC9	79.5361	61.6853	1.89437	2.40048
YLR104W		69.4817	134.272	2.57934	2.69243
YLR107W	REX3	65.2217	49.1848	1.65339	2.93747		X
YLR108C		89.7758	90.5076	2.03393	1.79841
YLR109W	AHP1	51.4101	76.8147	1.12896	2.50478
YLR111W		101.656	18.2997	1.79711	3.81066		X
YLR112W		130.047	140.266	2.1565	0.854911
YLR113W	HOG1	63.7665	235.468	0.89214	0.8236
YLR114C		151.955	96.1581	0.88798	0.732445
YLR118C		104.328	146.051	1.32347	1.07911
YLR119W	SRN2	205.667	96.4023	1.29383	5.0304		X
YLR120C	YPS1	78.8482	161.852	2.1565	1.12335
YLR121C	YPS3	68.8731	123.424	1.39542	1.31368
YLR122C		76.6785	187.883	1.09099	2.51782
YLR123C		35.6404	92.2979	1.81393	1.91051
YLR124W		67.2856	36.0261	1.06984	2.95575		X
YLR125W		24.7393	120.363	1.29383	1.84276
YML089C		9.60164	26.2661	1.30158	0.660479
YML088W	UFO1	11.4285	21.2828	1.05802	1.20199				X+
YML087C		11.0249	14.2544	1.10527	0.7922				X+
YML084W		8.09342	24.1242	0.857979	0.779373
YML083C		22.7083	24.4719	1.48328	1.06112				X
YML082W		13.3828	16.254	1.77782	1.2386				X
YML081W		13.9351	25.3315	1.04699	1.53497				X
YML080W	DUS1	10.6425	13.8928	1.42515	1.14168				X
YML097W		7.5836	12.4207	0.792543	0.997133				X+
YML078W	CPR3	13.3828	15.3708	1.50877	0.867212			X
YML063W	RPS1B	298.798	450.003	2.17774	1.68687				X
YML062C	MFT1	88.9001	127.855	0.988852	1.42523
YML060W	OGG1	191.948	168.812	1.67959	1.15631
YML059C		194.306	198.273	1.38147	1.50571
YML058W	SML1	231.799	90.227	1.69047	1.18556
YML057W	CMP2	140.031	134.964	1.96325	1.68319
YML058C-A		50.1537	99.6779	2.0977	1.27888
YML056C	IMD4	116.515	145.409	1.53783	0.9459
YML055W	SPC2	102.283	86.5162	1.53783	1.07942
YML054C	CYB2	100.01	152.959	1.89781	1.16906
YML053C		71.3325	155.543	2.14137	1.95766
YML052W	SUR7	125.82	223.624	1.40696	1.02819
YML051W	GAL80	150.865	67.6481	1.01792	1.17461
YML050W		108.974	185.676	1.10154	2.90348
YML048W	GSF2	99.9675	124.274	1.34152	2.78279
YML048W-A		120.339	125.32	1.72326	1.82226
YML037C		77.0043	114.051	1.87962	2.90168
YML034W	SRC1	129.431	167.557	1.76694	2.40405
YML035C-A		159.447	154.467	2.04687	2.72788
YML033W		167.54	186.967	2.09039	3.59322		X
YML032C	RAD52	794.961	0	1.08708	0.0201032	X	X
YML030W		146.977	299.852	1.20335	1.68139
YML029W	USA1	24.9175	103.563	2.03599	2.61626
YML028W	TSA1	128.9	98.2553	1.97055	2.62909
YML026C	RPS18B	349.653	596.001	2.25048	1.70517				X+
YML024W	RPS17A	306.87	402.174	1.0689	0.336653
YML020W		158.597	100.3	2.13049	1.52769
YML019W	OST6	134.211	84.234	3.02842	1.45816		X
YML018C		132.724	83.4002	1.82865	1.20019
YML017W	PSP2	329.663	296.88	2.45767	1.19104				X
YML016C	PPZ1	231.501	140.856	1.35613	0.684258
YML014W	TRM9	269.122	106.74	2.58124	1.1032
YML013W	SEL1	170.642	88.2827	2.0105	1.29718
YML013C-A		0	567.863	-0.101807	0.310999	X	X
YML012W	ERV25	79.4047	65.1841	2.34498	1.81679
YML011C		179.882	106.56	1.83953	1.89908
YML010W-A		0	341.236	-0.0982294	0.208533	XB	X
YML009c	MRPL39	177.928	166.427	1.30515	1.45268
YML008C	ERG6	0	0	0.0035774	-0.00547587	X	X
YML007W	YAP1	106.935	139.244	2.43576	3.89327		X
YML006C	GIS4	95.9952	114.045	1.90496	1.70329
YML005W	TRM12	90.7695	63.8898	2.41042	2.8431
YML004C	GLO1	136.972	66.6542	1.72326	1.68867
YML003W		86.0749	72.9001	2.33038	1.80576
YML002W		119.978	115.276	1.72684	2.17714
YML001W	YPT7	113.478	37.2128	0.905231	3.08644		X
YMR002W		73.1594	71.0644	2.06505	2.20647
YMR003W		65.3421	75.6032	1.81046	1.86067
YMR006C	PLB2	97.5246	127.628	1.87962	0.97883
YMR007W		97.6521	104.93	1.14164	1.80764
YMR008C	PLB1	146.574	87.1169	1.33422	2.83215
YMR009W		96.8449	108.84	1.12703	1.28803
YMR010W		91.3855	64.1467	1.1561	1.04469
YMR011W	HXT2	96.1226	120.921	2.14495	1.2587
YMR012W	CLU1	184.895	95.0088	1.74875	1.90455
YMR015C	ERG5	194.837	103.97	1.39235	2.18269
YMR016C	SOK2	474.835	424.849	0.676277	1.03366				X
YMR017W	SPO20	123.079	122.01	1.37789	1.67036
YMR018W		95.4004	98.3284	1.86502	2.07655
YMR019W	STB4	94.6356	66.9288	2.44679	3.21456		X
YMR020W	FMS1	89.6224	23.0236	1.29785	1.84972
YMR022W	QRI8	56.9938	40.2379	2.70854	2.61994
YMR023C	MSS1	49.4527	97.8146	2.34498	2.96934		X
YMR024W	MRPL3	176.08	0	1.94864	0.00735116	X	X
YMR025W	CSI1	145.15	91.7347	2.17774	2.75346
YMR026C	PEX12	88.8152	75.4807	2.62849	3.37006		X
YMR027W		55.5493	37.3333	1.51607	2.72788
YMR029C	FAR8	117.641	23.7112	2.10142	2.62541
YMR030W	RSF1	118.576	119.182	1.0762	1.69414
YMR031W-A		55.0395	83.0781	0.988852	2.3784
YMR031C		48.6242	52.4689	1.36329	1.93021
YMR032W	HOF1	863.786	632.459	1.45421	1.66121			X
YMR034C		44.6094	102.375	1.23241	1.15263
YMR036C	MIH1	188.082	116.655	0.890772	2.83215
YMR039C	SUB1	50.791	59.7582	1.96325	5.47039		X
YMR040W	YET2	82.1875	72.0603	1.53783	3.1505		X
YMR041C		104.45	112.442	2.17044	0.477525
YMR042W	ARG80	118.47	116.434	0.93072	1.67404
YMR044W	IOC4	86.2873	92.1279	2.26494	2.32537
YMR140W	SIP5	74.179	50.5701	2.34126	3.68473		X
YMR141C		73.9454	95.1985	1.97055	3.43044		X
YMR143W	RPS16A	314.432	511.338	1.08336	2.74986				X+	X
YMR144W		81.7626	124.735	1.3451	3.09011		X
YMR145C	NDE1	44.5244	146.689	1.49058	1.67404
YMR147W		73.3649	56.2676	2.4501	6.97145		X
YMR148W		94.0681	101.476	2.5511	2.52183
YMR152W	YIM1	69.7505	88.0898	2.01872	2.26765
YMR153W	NUP53	40.9784	87.2498	1.74569	3.40147		X
YMR153C-A		99.7433	139.251	2.04566	3.32151		X
YMR155W		76.3768	81.7308	1.34125	4.25256		X
YMR156C	TPP1	141.752	207.812	1.93775	3.09303		X
YMR157C	FMP39	44.3867	157.404	1.67494	1.75357
YMR158W-A		58.8282	152.276	1.65131	0.93105
YMR159C	ATG16	73.2381	121.071	1.28405	1.86781
YMR161W	HLJ1	46.9865	97.249	1.3244	0.451245
YMR126C	DLT1	42.9124	180.542	1.60074	1.29376
YMR163C		82.2581	104.508	1.07499	1.67932
YMR164C	MSS11	80.9423	120.571	1.09185	1.43085
YMR166C		95.0193	228.87	1.8232	1.45655
YMR167W	MLH1	105.387	125.771	1.63446	1.35659
YMR169C	ALD3	91.9439	119.59	1.69512	1.45369
YMR170C	ALD2	114.423	177.143	2.74662	1.06242
YMR172C-A		119.511	159.809	1.96815	0.711139
YMR173W-A		67.2617	122.149	1.10539	1.1938
YMR174C	PAI3	67.2459	96.7341	1.76254	1.38515
YMR175W	SIP18	76.472	81.6887	1.18622	1.2652
YMR176W	ECM5	52.0593	95.4876	0.960446	0.928194
YMR177W	MMT1	108.874	83.6578	2.33541	1.75357
YMR178W		129.514	60.4799	0.973987	1.51653
YMR179W	SPT21	459.402	912.299	4.1991	1.86781		X
YMR180C	CTL1	143.084	122.191	1.6176	1.6222
YMR182C	RGM1	112.552	139.883	0.933502	1.14239
YMR183C	SSO2	170.239	140.308	1.82666	2.01918
YMR184W		106.877	130.363	1.73228	1.79356
YMR186W	HSC82	78.7706	137.207	2.49044	1.18238
YMR187C		71.2724	103.096	1.4862	1.77071
YMR189W	GCV2	114.454	89.0383	1.14242	2.23909
YMR190C	SGS1	334.454	156.308	1.4862	1.8878
YMR191W	SPG5	125.186	128.312	1.33117	1.78499
YMR192W	APP2	93.0694	69.9371	1.39182	1.51653
YMR194W	RPL36A	197.568	201.565	2.18038	0.713995
YMR193C-A		146.508	77.645	1.93112	1.73358
YMR195W	ICY1	149.948	79.3311	2.93868	2.85313		X
YMR196W		117.181	94.3916	1.95461	2.11343
YMR199W	CLN1	271.789	154.11	3.50146	2.05345		X
YMR201C	RAD14	146.666	113.586	1.22671	1.21094
YMR202W	ERG2	0	0	-0.124633	-0.408405	X	X
YMR204C		34.7009	73.5171	2.18038	1.21379
YMR205C	PFK2	0	0	-0.11123	-0.431253	X	X
YMR206W		126.391	150.62	1.6614	1.69074
YMR207C	HFA1	56.6089	113.607	0.990844	1.49653
YMR210W		108.747	51.9079	1.79957	3.9641		X
YMR214W	SCJ1	84.4933	142.704	3.35997	4.07834		X
YMR215W	GAS3	101.757	119.012	2.28498	2.97308		X
YMR216C	SKY1	63.8852	0	2.54447	-0.342718	X	X
YMR219W	ESC1	196.586	246.252	2.39607	2.05345
YMR221C	FMP42	133.081	134.431	1.57048	2.816
YMR222C	FSH2	114.613	156.151	1.3682	2.49613
YMR223W	UBP8	93.3865	98.7544	4.14521	2.63036		X
YMR224C	MRE11	92.1183	121.065	1.93112	3.02163		X
YMR225C	MRPL44	111.87	89.785	1.36488	2.816
YMR226C		102.517	59.691	1.37842	1.73929
YMR230W	RPS10B	342.761	526.208	1.39859	1.83354				X+	X
YMR232W	FUS2	129.102	86.6024	1.29745	1.78784
YMR233W		144.51	63.1355	1.82666	3.15586		X
YMR234W	RNH1	152.817	71.6624	1.24356	4.06977		X
YMR237W	BCH1	142.069	24.5629	1.65477	0.391269
YMR238W	DFG5	187.883	162.989	0.51221	3.83558		X
YMR41W		146.143	75.426	0.849216	3.17871		X
YMR242C	RPL20A	204.734	68.0824	1.01433	3.31008		X
YMR243C	ZRC1	103.897	84.3924	1.08522	2.70461
YMR244W		139.85	111.837	0.744756	1.64219
YMR245W		91.8171	93.0698	0.397664	1.93921
YMR244C-A		133.319	90.5347	0.384123	1.09955
YMR246W	FAA4	76.0122	95.1383	0.680782	0.542636
YMR247C		86.5382	64.7283	1.29068	1.61649
YMR250W	GAD1	63.1877	111.171	2.14335	2.10771
YMR251W		100.235	73.7549	2.52761	1.45084
YMR251W-A	HOR7	98.2215	75.2664	3.94638	2.25623		X
YMR252C		105.593	144.445	2.42647	0.97389
YMR253C		14.6001	92.7808	3.12742	1.01673		X
YMR254C		67.1825	49.2944	3.04659	1.82783		X
YMR255W	GFD1	104.816	62.5725	2.85785	1.22807
YMR258C		35.4777	52.9256	4.39116	2.15341		X
YMR259C		66.3423	88.8937	2.33887	2.01347
YMR261C	TPS3	75.7428	56.3279	1.78272	1.06528
YMR262W		61.111	101.235	2.38598	1.19666
YMR263W	SAP30	140.325	502.898	0.700955	1.75643
YMR264W	CUE1	111.252	129.032	1.66486	0.614036
YMR265C		69.6237	40.2376	1.71543	0.699715
YMR266W	RSN1	87.9808	129.836	1.21317	0.177071		X
YMR269W		723.218	479.242	1.41214	0.853938				X
YMR272C	SCS7	142.117	138.549	1.74237	0.865362
YMR273C	ZDS1	40.9784	88.2885	2.72644	0.636884
YMR274C	RCE1	88.6783	72.1321	2.22432	1.04243
YMR275C	BUL1	111.775	77.6872	2.17375	0.736843
YMR276W	DSK2	65.518	71.3914	1.20985	0.00856794		X
YMR278W		85.4127	113.884	2.15344	0.55406
YMR280C	CAT8	104.531	100.716	1.59318	2.20453
YMR283C	RIT1	5.36978	0	0.534694	-0.00999692	X	X
YMR284W	YKU70	242.421	68.7047	1.59588	2.00075
YMR285C	NGL2	127.653	61.6824	1.98251	1.58992
YMR289W	ABZ2	78.7341	0	1.4341	1.94735	X
YMR291W		76.9012	0	1.73843	2.06087	X
YMR292W	GOT1	93.9338	63.8966	1.65344	2.14441
YMR294W	JNM1	26.8557	0	0.984395	1.55979	X			X
YMR294W-A		89.2836	2.02445	1.70009	1.77699
YMR295C		94.9113	0	1.42038	2.54853	X
YMR297W	PRC1	58.8978	60.2906	1.77137	2.43829
YMR299C	DYN3	190.821	154.427	1.80431	1.76685
YMR302C	PRP12	116.587	0	1.31897	2.03745	X
YMR303C	ADH2	141.481	0	1.42589	1.57992	X
YMR304W	UBP15	24.3846	2.15098	1.59037	1.2492				X
YMR304C-A		114.938	0	1.32718	0.982026	X
YMR305C	SCW10	137.802	52.1928	1.56575	1.39615
YMR306C-A		100.322	80.4085	2.03467	1.61991
YMR307W	GAS1	149.967	0	1.08591	1.36615	X
YMR310C		119.133	90.2777	0.74032	2.23452
YNL339C	YRF1-6	50.5954	57.9498	1.72753	2.11099
YNL338W		70.0243	76.1066	1.69189	1.8938
YNL336W	COS1	42.2454	42.7032	1.82893	1.17238
YNL335W		112.053	117.987	1.55754	1.73358
YNL334C	SNO2	163.659	89.7084	2.49528	1.40286
YNL333W	SNZ2	219.122	74.3352	1.99622	1.28933
YNL332W	THI12	121.339	95.845	2.48707	2.24123
YNL329C	PEX6	105.59	39.2237	1.50268	1.79698
YNL328C	MDJ2	74.6813	74.7148	2.36914	1.88709
YNL327W	EGT2	56.0874	105.588	1.37384	0.75826
YNL326C		75.1294	96.7939	1.36012	1.30261
YNL324W		181.832	87.3676	1.19002	1.98062
YNL325C	FIG4	126.214	143.926	1.71381	2.25793
YNL323W	LEM3	233.969	280.892	2.00724	1.44955				X
YNL322C	KRE1	479.601	74.9678	2.08672	1.81697
YNL321W		165.221	83.2554	1.81803	2.07758
YNL319W		258.048	71.4251	1.06939	1.75357
YNL318C	HXT14	168.473	91.1002	1.76867	1.72344
YNL314W	DAL82	259.623	0	1.22566	1.80027	X
YNL311C		113.553	51.0541	1.74945	2.05745
YNL307C	MCK1	759.759	2.15098	0.696474	0.982026
YNL305C		108.332	74.7781	1.1654	1.69674
YNL304W	YPT11	64.1115	77.2453	2.18543	1.1958
YNL303W		81.884	100.02	1.57665	1.35273
YNL301C	RPL18B	50.7447	103.879	2.02365	1.59992
YNL299W	TRF5	240.438	442.279	1.80431	1.30932				X
YGR077C	PEX8	46.529	33.2136	2.01545	2.11099
YGR118W	RPS23A	83.1671	433.611	0.584049	1.97734
YNL295W		119.282	149.936	1.22566	1.71687
YNL294C	RIM21	207.222	90.0247	1.67266	2.48499
YNL293W	MSB3	111.285	149.809	1.7056	1.45626
YNL292W	PUS4	92.2774	99.9571	2.11416	2.10757
YNL291C	MID1	15.1725	45.1072	1.57125	1.69003
YNL289W	PCL1	131.896	115.71	2.58578	2.39146
YNL288W	CAF40	76.4124	147.785	1.67817	2.30806
YNL286W	CUS2	60.8937	49.6622	1.80431	1.27919
YNL285W		51.3014	102.994	2.28144	1.8938
YNL283C	WSC2	69.0943	71.172	2.43221	2.23123
YNL281W	HCH1	41.7091	110.649	1.96328	1.59321
YGR112W	SHY1	28.5664	99.0082	0.611481	-0.0267041	X	X
YNL278W	CAF120	104.252	127.287	1.4341	1.89051
YNL275W		160.482	164.55	1.32988	1.26591
YNL273W	TOF1	130.192	208.139	1.93315	1.5665
YNL271C	BNI1	724.777	0	1.0831	0.704714	X
YNL270C	ALP1	127.917	151.96	1.892	1.34945
YNL269W	BSC4	111.089	110.585	1.87008	1.52638
YNL266W		52.3876	88.2533	2.2512	1.77356
YNL265C	IST1	55.7683	129.122	1.93596	2.01404
YNL264C	PDR17	124.062	196.688	1.66715	1.82368
YNL259C	ATX1	90.7296	86.4186	2.23479	1.5765
YNL257C	SIP3	85.2444	135.005	2.10595	1.51638
YNL255C	GIS2	64.0979	153.036	1.66446	1.72015
YNL254C		79.3654	119.695	2.57476	1.79698
YNL253W	TEX1	23.3663	278.551	1.66446	1.62991
YNL249C	MPA43	105.95	145.191	2.27043	1.90722
YNL248C	RPA49	162.716	21482.8	0.915816	1.17909
YGR072W	UPF3	91.9243	423.173	1.34359	1.68003
YOR001W	RRP6	188.261	3793.37	0.967981	1.67003
YOR002W	ALG6	95.9703	554.699	1.05016	1.5665
YOR003W	YSP3	57.8252	175.368	2.16621	1.84039
YOR005C	DNL4	65.0755	123.934	1.85918	1.27262
YOR006C		61.9256	224.271	1.76047	2.00075
YOR007C	SGT2	71.9387	327.328	1.73022	1.49296
YOR008C	SLG1	1575.74	1664.41	0.808899	1.01202			X
YOR009W	TIR4	139.288	200.357	2.61591	1.21908
YOR010C	TIR2	129.486	136.777	2.40208	1.36273
YOR011W	AUS1	107.239	166.384	1.22847	1.67674
YOR012W		105.732	233.507	2.56386	1.87052
YOR013W		34.3163	112.041	2.49258	1.32274
YOR014W	RTS1	99.6566	1446.59	0.896703	1.39957
YOR015W		61.5386	214.528	1.19834	0.831662
YOR016C	ERP4	71.1648	253.752	1.59588	1.69674
YOR017W	PET127	42.9311	251.158	0.696474	1.31603
YOR018W	ROD1	40.718	115.583	1.34359	1.6032
YOR019W		76.1078	56.0984	2.43456	1.79949
YOR021C		167.755	60.7812	1.8784	1.87824
YOR022C		120.307	105.533	0.998166	1.76447
YOR023C	AHC1	114.097	99.9534	1.34428	1.86824
YOR024W		138.122	92.4516	2.11412	1.51309
YOR025W	HST3	191.793	431.154	2.14357	1.31304
YOR027W	STI1	65.6911	93.1829	1.88579	1.37928
YOR028C	CIN5	64.5321	57.0303	2.77705	2.12085
YOR029W		77.4528	60.9345	3.23007	2.96492		X
YOR030W	DFG16	113.754	32.3899	1.27436	2.58229
YOR031W	CRS5	61.4843	76.2684	2.2541	2.05584
YOR032C	HMS1	146.506	68.1061	1.20444	1.25674
YOR033C	EXO1	146.893	60.6396	1.13438	3.14252		X
YOR034C	AKR2	154.648	46.8863	2.56352	1.62317
YOR035C	SHE4	0	0	0.00362421	0.00251225	X	X
YOR036W	PEP12	0	0	0.0110236	-0.00999774	X	X
YOR037W	CYC2	131.368	175.408	1.62787	1.05294
YOR038C	HIR2	101.134	182.603	1.09391	0.989161
YOR039W	CKB2	58.3651	70.3944	1.56535	0.971626
YOR040W	GLO4	167.927	61.6422	1.94831	1.83697
YOR041C	SRF5	109.375	55.1666	2.25773	2.19714
YOR042W	CUE5	93.221	43.3713	1.81573	2.62607
YOR043W	WHI2	153.632	72.0929	2.41976	1.64942
YOR044W		148.681	86.6601	1.78628	2.8974
YOR045W	TOM6	100.218	58.1154	1.50646	1.70818
YOR047C	STD1	81.4449	49.4459	1.31483	1.81446
YOR049C	RSB1	138.98	62.5269	1.80848	1.74945
YOR050C		96.6121	133.605	1.53213	1.41809
YOR051C		173.278	135.858	1.84155	1.98206
YOR052C		45.1868	117.918	1.73101	2.23713
YOR053W		80.6007	81.6353	1.66109	1.5256
YOR054C	VHS3	65.0043	88.1935	2.61864	1.42183
YOR055W		62.6433	60.5453	1.96311	1.68941
YOR058C	ASE1	79.9282	215.323	2.2541	1.82948
YOR059C		56.9056	110.829	2.27993	1.52812
YOR061W	CKA2	306.134	152.785	2.18041	1.42306
YOR062C		154.29	80.326	2.84712	2.46847
YOR064C	YNG1	158.139	115.771	1.66472	1.42183
YOR066W		392.029	83.6051	1.74581	2.25841
YOR067C	ALG8	426.398	484.15	1.09028	1.13297				X
YOR068C	VAM10	331.346	487.913	1.42899	0.706507				X
YOR069W	VPS5	431.077	376.624	0.858182	0.966653				X
YOR070C	GYP1	349.503	224.323	1.68692	0.785309				X+
YOR071C		95.9968	165.913	1.87477	2.63105
YOR072W		139.939	82.0245	1.76061	1.63317
YOR076C	SKI7	310.298	233.582	1.32963	1.34431				X+	X
YOR078W	BUD21	138.365	313.849	1.11595	1.36682
YOR079C	ATX2	131.668	68.9199	1.8269	1.64942
YOR080W	DIA2	3394.07	251.275	0.972344	1.62691				X+	X
YOR081C	STC2	155.993	65.5701	1.52488	2.06584
YOR082C		8.71398	12.0902	1.68314	1.47433				X+
YOR083W	WHI5	7.86977	13.1046	1.44017	1.10042			X		X
YOR084W		81.8456	41.2246	1.5948	1.71566
YOR085W	OST3	114.727	108.529	2.06263	2.9399		X
YOR086C	TCB1	52.2839	58.5755	1.8269	2.18212
YOR087W	YVC1	64.7467	60.0381	1.83053	1.38933
YOR088W		54.7163	52.4773	2.65186	1.66942
YOR089C	VPS21	24.8685	21.491	2.54872	1.86824				X
YOR090C	PTC5	31.9513	65.2516	1.71999	1.47433
YOR091W		179.388	94.3388	0.773466	1.43306
YOR092W	ECM3	116.444	119.911	1.1454	2.34967
YOR093C		170.259	227.343	1.1676	2.78988
YOR094W	ARF3	107.63	65.6055	0.629857	2.53727
YOR289W		129.837	164.863	1.99633	2.14587
YOR290C	SNF2	12.2625	0	0.139985	-0.01251	X	X
YOR291W		134.587	230.268	1.91162	1.37805
YOR292C		132.527	145.401	1.85997	1.41306
YOR293W	RPS10A	739.272	1756.85	2.2615	1.99704			X
YOR295W	UAF30	93.364	274.465	0.522943	1.03669
YOR296W		45.0151	116.762	1.99633	1.35554
YOR297C	TIM18	37.6604	123.45	1.98893	1.71192
YOR298W		81.3877	64.6382	1.3775	2.41971
YOR301W	RAX1	114.641	82.8266	1.24491	1.82574
YOR304C-A		59.9962	68.0235	2.0146	1.67567
YOR304W	ISW2	52.6988	99.8118	1.73479	2.77112
YOR307C	SLY41	71.3859	117.823	2.55975	2.78363
YOR308C	SNU66	76.5371	146.793	2.62981	2.15336
YOR311C	HSD1	60.4112	145.755	2.42354	1.45685
YOR312C	RPL20B	292.026	2268.54	1.48804	1.31052				X
YOR313C	SPS4	43.5842	107.031	1.43639	1.82446
YOR314W		37.6318	100.024	1.34805	2.27718
YOR315W		43.1836	119.133	1.56158	2.10332
YOR316C	COT1	36.4728	184.054	1.78266	3.14001		X
YOR318C		120.078	123.768	1.42537	1.66316
YOR320C	GNT1	99.76	145.118	1.12335	2.62105
YOR321W	PMT3	106.843	135.174	0.979743	2.92744
YOR322C		175.753	130.055	1.00179	1.53934
YOR323C	PRO2	90.3306	148.444	1.30381	1.68065
YOR324C	FRT1	77.1666	132.355	1.10493	1.38307
YOR327C	SNC2	41.9387	134.231	2.35347	1.34554
YOR328W	PDR10	68.6387	179.395	1.24129	4.51431		X
YOR332W	VMA4	210.309	0	0.924474	-0.00748549	X	X
YOR334W	MRS2	41.1088	216.668	0.946522	0.346383
YOR337W	TEA1	49.279	117.469	0.902427	2.67606
YOR338W		172.106	56.0735	1.18185	0.311946
YOR339C	UBC11	164.79	56.5427	2.43089	4.98743		X
YOR342C		199.065	40.5955	2.26797	0.5973
YOR343C		122.587	52.5812	2.16895	5.44925		X
YOR344C	TYE7	75.1395	51.6131	1.32565	4.29992		X
YOR346W	REV1	155.812	46.6418	2.76944	3.93454		X
YOR347C	PYK2	75.9751	90.011	2.79498	0.995416
YOR348C	PUT4	132.051	55.7647	1.89104	4.04335		X
YOR350C	MNE1	36.9687	107.568	0.840157	2.45677
YOR351C	MEK1	128.325	61.4546	1.49499	0.219633		X
YOR352W		0	58.5562	-0.060638	4.62003	X	X
YOR354C	MSC6	324.755	465.45	1.46946	3.1792		X		X+
YOR355W	GDS1	91.8079	184.459	1.07655	3.45429		X
YOR356W		261.151	101.254	1.6515	0.350992
YOR357C	GRD19	255.277	126.532	2.50751	0.591073
YOR358W	HAP5	60.3043	114.885	1.18185	4.49279		X
YOR359W	VTS1	57.6613	98.4033	2.18808	3.66568		X
YOR360C	PDE2	216.287	60.5399	0.980685	0.236042		X
YOR363C	PIP2	90.6142	98.736	1.75051	0.242185		X
YOR364W		53.7734	88.8113	2.16254	0.531578
YOR365C		163	96.8591	1.30968	2.60664
YOR367W	SCP1	125.162	104.319	1.5428	0.192957		X
YOR368W	RAD17	81.9348	58.7047	1.17229	0.46998
YOR369C	RPS12	71.2858	152.208	1.46946	0.617749
YOR371C	GPB1	83.8019	85.0279	1.88148	4.15207		X
YOR374W	ALD4	143.927	129.353	1.77291	0.58493
YOR375C	GDH1	73.9885	105.329	1.37359	0.515169
YOR376W		96.0367	164.271	2.45643	0.535702
YOR377W	ATF1	70.1177	117.154	1.48858	3.94481		X
YOR378W		98.9867	97.2511	2.47241	0.5973
YOR380W	RDR1	61.174	134.497	1.6866	5.09624		X
YOR381W	FRE3	84.7313	159.959	1.60671	0.51315
YOR382W	FIT2	67.6964	123.966	2.64816	0.369421
YOR383C	FIT3	84.1259	86.4415	1.97407	0.275004		X
YOR384W	FRE5	65.6416	110.104	2.29036	3.43166		X
YOR385W		310.244	119.096	1.92614	3.12796		X
YOR386W	PHR1	112.995	92.9807	1.9581	3.81757		X
YOL001W	PHO80	231.506	91.5077	1.30012	2.05857
YOL002C	IZH2	142.077	110.49	1.64194	2.21871
YOL003C		147.517	59.6787	1.13719	3.94068		X
YOL004W	SIN3	458.57	0	0.335408	-0.0533514	X	X
YOL006C	TOP1	252.455	184.465	1.03818	3.8689		X
YOL007C		116.141	38.4277	2.83335	0.119073		X
YOL008W		62.4273	285.398	0.891234	0.740945
YOL011W	PLB3	75.7023	61.7991	1.48216	2.61068
YOL012C	HTZ1	356.182	212.273	1.5428	2.16536				X
YOL013C	HRD1	82.5572	38.493	1.79517	4.38811		X
YOL014W		263.027	174.926	1.82071	3.82169		X
YOL015W		113.805	105.596	2.99313	0.449448		X
YOL017W	ESC8	125.52	153.236	4.23562	0.695756		X
YOL018C	TLG2	142.725	437.963	1.44379	5.81252		X
YOL019W		84.4584	138.856	6.14592	3.98377		X
YOL020W	TAT2	98.8162	178.294	4.51354	2.71747		X
YOL024W		85.1832	204.54	4.65092	0.459714		X
YOL025W	LAG2	288.571	625.225	1.97735	5.31999		X
YOL027C	MDM38	75.1395	175.223	1.41825	4.54614		X
YOL028C	YAP7	68.7365	104.456	1.25218	0.344849
YOL029C		55.9049	131.99	2.10832	4.90126		X
YOL030W	GAS5	52.6395	158.195	1.30653	0.445408
YOL031C	SIL1	100.999	52.7475	1.28086	7.11997		X
YOL032W		98.8333	85.6634	1.48216	0.550092
YOL035C		164.56	48.584	1.31609	0.531578
YOL036W		98.7395	40.8034	2.9101	0.57054
YOL037C		86.5388	58.5205	2.81737	4.07818		X
YOL039W	RPP2A	282.278	42.211	1.86865	3.8073		X
YOL041C	NOP12	517.647	619.386	1.22337	2.01007				X+	X
YOL042W	NGL1	144.516	50.8528	2.15939	3.41121		X
YOL043C	NTG2	80.3063	74.8478	3.13366	0.38381		X
YOL044W	PEX15	74.1676	33.3079	1.98049	2.26382
YOL045W	PSK2	23.1992	16.6896	1.76007	2.83242			X		X
YOL046C		27.5048	30.4214	2.1019	2.13246				X+
YOL047C		239.052	146.785	1.01264	0.338621
YOL048C		103.403	76.8732	2.34458	0.414609
YOL048W		5.79767	64.0738	0.47921	0.00614298		X
YOL050C		148.83	269.112	3.36364	0.601339		X
YOL051W	GAL11	176.343	473.367	1.68346	0.260698		X
YOL052C	SPE2	219.911	5111.25	0.71875	0.00824675		X
YOL053C-A		105.466	198.303	3.17518	0.365297		X
YOL053W		83.0261	108.191	2.23287	0.467961
YOL054W	PSH1	191.698	263.583	1.4375	0.578787
YOL055C	THI20	81.5767	138.821	2.01245	0.375564
YOL056W	GPM3	51.7613	94.7566	2.01887	0.303783
YOL057W		75.8898	126.989	1.47902	0.359154
YOL058W	ARG1	344.834	155.178	1.49814	1.31148
YOL059W	GPD2	95.9771	93.0163	1.61955	3.45429		X
YOL060C	MAM3	361.672	214.886	0.897652	3.02529		X
YOL061W	PRS5	149.128	53.5196	1.52695	4.1726		X
YOL062C	APM4	141.779	67.4474	1.51726	0.281147		X
YOL063C	MOR1	86.3512	85.1942	1.5077	3.05609		X
YOL064C	MET22	186.6	221.158	1.63552	2.50196
YOL065C	INP54	111.366	68.564	1.66748	0.330459
YOL067C	RTG1	161.124	333.174	1.89746	4.37995		X
YOL068C	HST1	64.6867	67.5424	2.15298	2.28435
YOL070C		81.3635	59.0907	2.04113	0.328355
YOL071W	EMI5	9.09407	40.707	1.40624	2.04897				X+	X
YOL072W	THP1	92.0061	0	0.913886	0.0321163	X	X
YOL075C		92.6529	275.81	3.16877	1.63098		X
YGR078C	PAC10	453.257	2070.38	1.43612	1.68946				X
YOL079W		117.804	92.4147	1.80335	0.832987
YOL080C	REX4	101.557	94.3204	1.82777	1.32108
YGR107W		53.48	147.373	2.21942	1.39131
YOL082W	ATG19	93.0715	54.5502	1.88219	1.12827
YOL083W		88.8859	106.041	1.68369	1.28897
YOL084W	PHM7	84.1487	44.0786	2.21942	1.02305
YOL085C		71.9344	61.408	2.10255	1.08728
YPL274W	SAM3	61.6798	210.463	2.88038	2.95794		X
YPL273W	SAM4	93.6042	60.554	1.81417	2.6218
YPL272C		153.172	91.1655	1.18588	1.8063
YPL271W	ATP15	0	0	-0.0136051	0.0087481	X	X
YPL270W	MDL2	101.405	69.0625	1.27832	1.55501
YPL269W	KAR9	177.144	58.3424	0.943772	1.49653
YPL267W		123.816	36.9022	1.56392	2.01386
YPL265W	DIP5	373.389	70.1523	1.06354	2.26816
YPL264C		120.582	40.6752	1.43612	1.67185
YPL263C	KEL3	97.6185	27.3229	1.65369	1.26272
YPL260W		192.745	42.1156	1.58299	0.996685
YPL261C		68.2245	54.7924	0.913886	0.657666
YPL259C	APM1	21.5937	129.941	2.23849	2.55744
YPL258C	THI21	90.8265	70.2798	1.29739	2.93745		X
YPL257W		66.322	76.6532	2.75259	2.39087
YPL256C	CLN2	127.583	127.061	1.30832	2.89071
YPL254W	HFI1	0	0	0.0109287	0.0379883	X	X
YPL253C	VIK1	250.201	192.529	1.90126	1.7362
YPL250C	ICY2	145.353	91.6499	3.14156	2.20968		X
YPL249C	GYP5	56.1054	61.7458	1.26204	2.64229
YPL248C	GAL4	0	3.90691	-0.00814077	0.0233682	X	X
YPL247C		89.4377	131.42	1.7816	1.38256
YPL246C	RBD2	120.087	79.0305	0.862253	1.78006
YPL245W		73.133	142.535	1.19402	1.24223
YPL244C	HUT1	152.906	79.3492	0.938419	2.01087
YPL241C	CIN2	154.352	92.1534	2.42617	2.92582
YPL240C	HSP82	87.9727	55.9587	2.7934	2.45522
YPL239W	YAR1	191.813	80.9426	1.74079	2.16881
YPL236C		145.79	90.9489	1.80056	2.72701
YPL234C	TFP3	0	0	-0.0707021	-0.0467365	X	X
YPL232W	SSO1	105.4	34.9965	2.67642	0.675162
YPL230W		171.513	73.97	1.60474	2.3675
YPL229W		68.1294	47.055	1.82777	2.63354
YPL227C	ALG5	157.32	105.926	1.13146	0.473476
YPL226W	NEW1	414.275	458.53	1.07715	1.02305				X+	X
YPL225W		98.5888	33.2247	0.669105	1.20712
YPL223C	GRE1	59.53	154.039	1.68637	1.19837
YPL222W	FMP40	32.419	193.166	4.56408	1.75082		X
YPL221W	BOP1	129.315	157.857	3.56042	2.14832		X
YPL220W	RPL1A	69.4041	188.641	3.06807	2.67728		X
YPL219W	PCL8	157.034	164.505	2.7634	2.97843		X
YPL216W		112.287	152.599	3.05179	1.31234		X
YPL214C	THI6	115.046	113.205	2.20582	1.80043
YPL213W	LEA1	2980.65	1260.19	2.69549	2.42598			X		X
YPL212C	PUS1	102.47	248.5	2.3528	2.10446
YPL207W		53.8034	120.388	2.76887	1.18962
YPL206C		55.2683	144.027	1.95836	1.34457
YPL205C		67.1591	145.556	0.922026	1.14289
YPL203W	TPK2	116.587	127.099	0.269315	1.48478		X
YPL202C	AFT2	310.892	305.765	0.859465	2.22717				X
YPL201C		95.9443	123.683	2.13511	3.03104		X
YPL200W	CSM4	128.839	125.372	2.34187	1.68059
YPL199C		140.216	69.1708	2.73352	2.43761
YPL198W	RPL7B	181.158	110.063	2.14604	1.02305
YPL197C		161.562	118.508	1.64823	1.56076
YPL196W	OXR1	126.232	157.558	1.1532	1.28022
YPL195W	APL5	373.58	561.034	0.731666	2.30614				X+	X
YPL193W	RSA1	796.378	83.5875	0.484097	2.21555
YPL192C	PRM3	80.7051	137.137	1.24576	1.2831
YPL191C		54.0317	182.879	1.33275	2.24479
YPL187W	MF(ALPHA)1	92.2344	109.419	3.35645	1.47891		X
YPL185W		54.7166	106.526	2.44792	2.35
YPL186C	UIP4	50.3598	147.118	2.36908	2.04598
YPL184C		45.4703	85.9521	3.27482	2.72114		X
YPL181W	CTI6	262.586	423.578	2.90759	1.85016
YPL182C		186.676	333.732	3.65019	1.56663		X
YPL180W	TCO89	226.153	180.043	1.78428	0.976193
YPL179W	PPQ1	27.9291	140.744	2.47513	1.05217
YPL178W	CBC2	447.588	280.883	4.2622	1.04342		X
YPL177C	CUP9	80.0012	54.6139	2.09976	2.20968
YPL176C		56.6572	120.706	1.87673	2.03435
YPL174C	NIP100	25.7031	205.078	1.23216	1.03467
YPL171C	OYE3	138.751	84.9132	1.34367	1.44979
YPL170W	DAP1	117.481	230.909	1.96382	3.73244		X
YPL168W		159.089	106.653	1.21855	0.961573
YPL167C	REV3	119.821	73.4793	1.23216	2.08696
YPL166W		111.222	86.94	1.13971	2.56631
YPL165C	SET6	86.3366	88.6672	1.09343	2.02261
YPL164C	MLH3	82.8169	64.4163	1.52043	1.29484
YPL163C	SVS1	75.397	81.9113	1.38984	1.76832
YPL162C		52.8521	88.119	1.23762	1.07266
YPL161C	BEM4	162.552	1209.84	0.522236	1.2831
YPL159C	PET20	50.0364	69.6743	0.984588	2.50483
YPL157W	TGS1	1122.34	456.88	1.344	2.80509				X+	X
YPL156C	PRM4	96.9757	76.6394	2.2235	1.70566
YPL155C	KIP2	147.813	115.14	1.4717	2.23706
YPL154C	PEP4	41.6409	90.4537	2.21767	2.21565
YPL152W	RRD2	197.867	64.6742	1.41648	2.01719
YPL150W		220.109	138.284	2.41511	2.25384
YPL149W	ATG5	110.468	100.983	1.98262	2.52718
YPL147W	PXA1	143.204	111.292	1.54715	2.11185
YPL145C	KES1	52.9182	94.3689	1.38756	1.58652
YPL144W		55.4019	38.94	1.3759	1.97593
YPL141C		75.0029	80.4688	1.2482	2.27676
YPL140C	MKK2	116.062	92.7107	1.11466	1.73314
YPL139C	UME1	207.601	94.7435	0.795356	1.16968
YPL138C	SPP1	176.61	81.0318	1.38173	0.919255
YPL136W		91.6504	107.179	2.90853	1.23836
YPL135W	ISU1	90.1064	46.8254	1.38756	1.42618
YPL133C	RDS2	205.139	111.817	1.11752	1.60793
YPL130W	SPO19	128.1	80.2135	1.19881	1.43538
YPL129W	TAF14	0	0	-0.040583	-0.0427604	X	X
YPL127C	HHO1	34.5479	87.4212	2.0551	1.5606
YPL125W	KAP120	475.75	905.892	1.38756	0.804747				X
YPL123C	RNY1	35.0402	32.6723	1.54132	2.69822				X
YPL121C	MEI5	32.6907	85.305	1.19297	1.77283
YPL120W	VPS30	239.352	129.625	2.17994	2.12406
YPL119C	DBP1	184.554	86.1687	1.41648	1.60943
YPL116W	HOS3	248.033	86.1185	1.51228	1.89655
YPL115C	BEM3	178.11	69.1931	1.14656	1.82937
YPL114W		192.296	98.7876	1.98547	1.43232
YPL113C		69.4538	123.82	1.82576	1.69802
YPL112C	PEX25	165.736	71.6553	2.14507	1.80796
YPL111W	CAR1	75.4281	117.123	2.54281	1.88891
YPL110C		81.7156	108.973	1.5994	1.76213
YPL109C		51.4862	81.5376	2.01737	1.33309
YPL108W		78.7173	104.168	2.31061	1.99885
YPL107W		75.2043	163.767	1.81136	2.16225
YPL106C	SSE1	1171.76	118.075	1.53263	2.91353
YPL105C		144.009	97.6901	1.65165	1.33309
YPL103C	FMP30	189.186	72.309	2.08997	1.75606
YPL101W	ELP4	210.263	174.046	1.59071	1.20787
YPL102C		255.663	182.277	1.44266	0.99407
YPL100W	ATG21	91.3147	99.4127	1.59654	1.27048
YPL099C	FMP14	128.503	153.711	1.57905	1.1529
YPL098C		173.254	441.783	1.62558	0.398554
YPL096W	PNG1	145.173	107.355	1.70675	1.23536
YPL095C		106.15	83.6229	1.94775	1.26591
YPL092W	SSU1	96.4387	107.494	2.20315	1.34836
YBR173C	UMP1	87.3095	23.8708	0.89116	1.47201
YBR174C		114.563	59.9836	0.783693	1.16968
YBR175W	SWD3	206.571	65.922	1.02755	0.609289
YBR176W	ECM31	179.318	118.779	1.81136	1.92704
YBR177C	EHT1	156.182	101.348	1.98547	1.77741
YBR178W		101.384	102.457	1.75899	1.85072
YBR179C	FZO1	0	0	-0.0290389	-0.0244166	X	X
YBR180W	DTR1	84.1993	102.271	1.08563	1.73464
YBR181C	RPS6B	320.553	330.269	1.59357	2.54853				X
YBR182C	SMP1	84.4902	100.567	2.15388	1.7759
YBR183W	YPC1	88.9429	113.186	1.86932	2.27062
YBR184W		73.5485	94.858	2.0551	2.0309
YBR185C	MBA1	75.2714	135.731	1.21333	1.88277
YBR186W	PCH2	133.314	123.944	1.70104	0.835236
YBR187W		215.387	146.823	1.02172	1.8171
YBR188C	NTC20	169.652	86.0828	1.9506	1.89198
YBR194W	SOY1	321.403	152.157	1.34971	0.96045
YBR195C	MSI1	200.284	167.535	1.40196	0.758919
YBR197C		78.0908	131.386	2.0232	1.31781
YBR199W	KTR4	245.371	139.364	1.98262	1.12542
YBR200W	BEM1	0	975.76	-0.00583158	1.54532	X	X
YBR201W	DER1	47.7271	91.933	1.83457	1.48578
YBR203W	COS111	95.678	134.781	1.6952	1.36357
YBR204C		32.1761	95.4187	1.70675	1.34223
YBR205W	KTR3	70.3264	73.6929	1.55882	1.67204
YBR206W		122.372	103.34	2.31061	0.645914
YBR207W	FTH1	154.011	94.0922	2.06962	2.18053
YBR208C	DUR1,2	371.502	360.326	2.52246	1.90112
YBR210W	ERV15	93.0376	90.6112	2.25539	1.81253
YBR212W	NGR1	246.288	67.8952	2.32216	2.16225
YBR213W	MET8	90.3973	111.767	2.23802	1.66903
YBR214W	SDS24	79.0529	96.0152	2.66765	1.76369
YBR215W	HPC2	93.418	283.997	1.72424	0.84444
YBR216C	YBP1	98.6092	90.7424	1.31496	2.10265
YBR217W	ATG12	92.2098	156.753	1.94775	2.05989
YBR218C	PYC2	68.6706	80.4855	1.67485	2.40804
YBR219C		66.4778	87.9032	1.39327	2.59743
YBR220C		142.398	97.4873	1.41362	1.25364
YBR221C	PDB1	7371.72	79.3832	2.73442	0.697815
YBR222C	PCS60	153.34	136.22	1.48622	1.27812
YBR223C	TDP1	116.398	91.4868	1.98833	1.79425
YBR224W		90.375	95.9007	2.36286	1.47814
YBR225W		77.1286	133.061	2.49342	1.52854
YBR226C		90.0617	97.8595	1.71841	1.46287
YBR227C	MCX1	34.5031	155.841	3.5268	1.27655		X
YBR228W	SLX1	28.8421	100.971	2.44986	1.79425
YBR229C	ROT2	85.3852	62.1165	1.0479	0.911617
YBR230C		67.0596	129.935	1.28592	2.09351
YBR231C	SWC5	191.425	102.956	1.60185	2.36923
YBR233W	PBP2	75.2409	72.4759	0.69133	1.62292
YBR235W		91.3609	120.919	1.53772	2.17496
YBR238C		114.426	82.1158	1.26184	1.92538
YBR239C		100.814	87.796	1.73042	1.63275
YBR240C	THI2	101.5	68.2509	1.36392	1.59712
YBR241C		159.635	67.7124	1.29591	2.12213
YBR242W		108.403	94.8993	1.94573	1.84548
YBR245C	ISW1	53.719	112.94	1.48102	1.9463
YBR246W		69.2174	134.662	1.29591	1.51596
YBR248C	HIS7	0	0	-0.0340785	-0.01109	X	X
YBR249C	ARO4	170.289	167.052	0.804718	1.38071
YBR250W		113.419	60.3315	1.81732	1.7311
YBR255W		190.289	113.127	1.33743	0.900006
YBR258C	SHG1	101.629	89.1184	0.925697	1.49751
YBR259W		75.7768	78.6824	2.49362	1.61677
YBR260C	RGD1	205.916	150.824	1.76062	1.16309
YBR261C		129.346	78.0173	2.34243	1.97705
YBR262C	FMP51	67.4596	94.6217	2.51624	1.59832
YBR263W	SHM1	193.676	110.546	1.76821	1.55039
YBR264C	YPT10	78.7993	83.8897	2.35374	1.5455
YBR266C		434.747	1014	0.61961	0.603701				X
YBR267W		422.635	671.333	0.230495	0.341774		X
YDR049W		241.628	112.565	1.37151	1.09549
YDR051C		51.9612	110.186	2.27443	1.39301
YDR055W	PST1	123.579	102.512	1.68131	1.80737
YDR056C		81.8861	0	1.37151	-0.00247005	X	X
YDR057W	YOS9	145.723	312.495	1.98724	1.94504
YDR059C	UBC5	39.5926	61.0743	3.26054	1.86393		X
YDR061W		77.1273	95.517	2.87886	1.89342
YDR063W		41.5861	99.5469	1.35261	1.80979
YDR066C		100.214	90.3036	2.82232	1.85778
YDR067C		93.0544	64.6695	1.17122	2.24508
YDR068W	DOS2	89.4531	102.245	1.51495	1.91676
YDR069C	DOA4	111.447	222.931	1.73801	1.32047
YDR070C	FMP16	123.429	84.4083	1.94573	1.7004
YDR072C	IPT1	81.3931	61.718	2.04394	1.40899
YDR073W	SNF11	93.4831	105.688	2.03263	1.66965
YDR075W	PPH3	144.394	94.7025	1.4282	1.6143
YDR076W	RAD55	423.493	609.519	1.43564	1.54303				X
YDR077W	SED1	239.313	247.353	2.47844	1.86635
YDR078C	SHU2	152.883	84.7424	2.42934	1.58482
YDR080W	VPS41	350.974	278.254	2.19512	0.982375				X
YDR083W	RRP8	275.669	315.584	2.68245	1.38318
YDR084C	TVP23	96.7414	103.168	1.44694	1.59344
YDR085C	AFR1	84.5228	99.1945	1.65111	1.42129
YDR089W		50.2464	59.575	0.672432	1.80243
YDR090C		48.0384	93.525	1.39412	1.73604
YDR092W	UBC13	72.2184	37.176	1.68875	2.19588
YDR093W	DNF2	77.1273	99.6536	2.38395	1.67827
YDR094W		100.643	90.1907	2.55775	1.90446
YDR095C		112.99	104.126	1.61331	1.82209
YDR096W	GIS1	116.506	96.6076	1.89291	1.93889
YDR097C	MSH6	96.3127	113.93	2.40672	1.96102
YDR098C	GRX3	57.8133	114.187	2.25182	1.71759
YDR099W	BMH2	87.2023	84.8095	2.18753	1.86761
YDR100W	TVP15	100.943	103.144	1.93055	1.98073
YDR101C	ARX1	264.115	263.637	1.57923	1.33398				X
YDR102C		111.811	79.8965	1.54531	2.01143
YDR104C	SPO71	101.071	108.104	1.47343	1.69178
YDR105C	TMS1	118.349	100.325	2.76563	1.71512
YDR107C		175.348	116.688	2.03635	1.41025
YDR108W	GSG1	184.072	107.768	1.31853	1.73604
YDR109C		106.666	97.956	1.91165	1.51722
YDR110W	FOB1	95.3695	101.624	0.789693	1.62292
YDR111C	ALT2	82.2505	116.421	1.47343	1.51107
YDR112W		101.629	105.259	1.38281	1.75817
YDR116C	MRPL1	90.5035	200.451	1.0617	0.531162
YDR117C		49.2389	72.8435	2.27815	1.41761
YDR119W		87.631	103.183	2.09691	1.64016
YDR120C	TRM1	111.682	95.1799	2.89776	1.75696
YDR121W	DPB4	98.885	130.947	2.15733	1.80858
YDR122W	KIN1	0	87.2118	-0.0188981	1.98562	X	X
YDR123C	INO2	0	0	-0.030206	-0.0258095	X	X
YDR124W		39.3139	113.541	1.54143	1.51349
YDR125C	ECM18	144.051	185.346	1.41674	1.91802
YDR126W	SWF1	1783.3	707.494	1.18253	1.55286			X
YDR128W		99.7639	213.604	2.40285	1.31432
YDR129C	SAC6	4787.57	3966.33	3.11323	2.22663		X		X
YDR130C	FIN1	40.8144	74.8523	1.29591	1.58729
YDR131C		38.1135	93.6684	1.63592	1.71885
YDR132C		80.5356	75.6516	2.17994	1.65735
YDR133C		68.1027	63.0801	1.63964	1.71144
YDR134C		90.8893	141.383	1.00113	1.88112
YDR135C	YCF1	114.383	131.178	2.35762	1.81226
YDR136C	VPS61	412.689	225.84	2.65596	1.20614				X
YDR138W	HPR1	0	0	0	-0.0135097	X	X
YDR139C	RUB1	50.182	131.888	1.70021	1.90325
YDR140W		507.93	1700.99	2.09691	1.42865			X
YDR142C	PEX7	54.6408	74.7776	1.36763	1.75696
YDR143C	SAN1	57.3417	78.2202	2.54644	2.10983
YDR144C	MKC7	56.9987	81.6201	1.79842	1.69178
YDR146C	SWI5	22.2293	85.3037	0.445809	1.57131
YDR338C		106.924	51.9485	2.33113	1.91434
YDR340W		74.93	30.7589	1.39974	1.74632
YDR344C		95.6773	69.0552	1.69589	1.82379
YDR345C	HXT3	96.5452	80.5553	1.69909	2.032
YDR346C	SVF1	116.073	94.2662	1.60246	1.98805
YDR348C		178.749	92.3057	1.13477	1.88397
YDR349C	YPS7	151.968	67.0094	1.5962	2.25633
YDR351W	SBE2	111.114	62.6821	1.80505	1.99615
YDR352W		71.0657	59.7078	1.10052	2.04703
YDR354W	TRP4	59.7828	159.937	1.85183	1.24673
YDR357C		79.4762	103.517	2.28207	1.6145
YDR358W	GGA1	65.9822	110.094	2.80894	2.21702
YDR359C	VID21	620.993	539.075	2.15732	1.23862			X
YDR360W		294.864	159.973	1.51516	1.77638
YDR363W	ESC2	1313.51	539.418	0.94151	1.73593			X
YDR364C	CDC40	0	0	-0.00933074	0.00692286	X	X
YDR368W	YPR1	149.509	110.137	2.19157	1.8319
YDR369C	XRS2	1137.73	858.61	1.48397	1.57633			X		X
YDR370C		149.633	80.8799	1.73641	1.76832
YDR371W	CTS2	121.074	97.2206	2.39429	1.90938
YGR079W		132.44	65.1196	1.44959	1.87121
YDR374C		126.695	95.786	1.72401	1.76135
YDR375C	BCS1	0	0	-0.0311877	-0.0138931	X	X
YDR378C	LSM6	843.159	204.857	1.95473	2.45757
YDR379W	RGA2	145.5	111.08	1.73334	1.67348
YDR380W	ARO10	85.469	95.7135	2.16665	1.57286
YDR382W	RPP2B	92.7016	108.077	1.54941	1.84347
YDR383C	NKP1	112.064	109.23	1.50263	1.75556
YDR384C	ATO3	120.434	119.336	2.26954	1.48035
YDR385W	EFT2	62.0766	100.278	1.65231	1.75442
YDR386W	MUS81	103.53	183.083	1.54635	1.59714
YDR387C		132.419	0	2.05136	-0.00232343	X	X
YDR388W	RVS167	18577.1	6660.61	0.607904	1.28258			X
YDR389W	SAC7	4.15359	8.49678	1.29071	0.958769			X
YDR391C		110.122	45.723	1.86116	1.92674
YDR392W	SPT3	619.216	275.94	1.67097	1.86894				X
YDR393W	SHE9	227.414	293.771	0.741985	0.770239				X
YDR395W	SXM1	80.9847	109.102	3.41684	2.06666		X
YDR399W	HPT1	277.485	201.137	1.51516	1.63991
YDR400W	URH1	86.7708	114.673	1.72082	1.72204
YDR401W		80.3855	91.2466	1.82064	2.25984
YDR402C	DIT2	118.987	126.63	1.32496	1.66191
YDR403W	DIT1	72.2849	89.6887	0.900991	1.80184
YDR406W	PDR15	86.0476	103.309	1.82691	1.68619
YDR409W	SIZ1	159.903	144.019	2.10747	1.84347
YDR411C	DFM1	21.8839	96.8706	1.49956	1.4144
YDR414C	ERD1	120.95	213.923	1.63045	1.72668
YDR415C		42.9825	56.5793	2.11054	1.84233
YDR418W	RPL12B	207.349	526.886	1.18155	1.29993				X
YDR419W	RAD30	250.146	88.4881	1.41533	1.77756
YDR420W	HKR1	66.8708	160.924	2.03883	1.59249
YDR421W	ARO80	283.953	97.8372	1.3343	1.94755
YDR422C	SIP1	129.981	172.629	1.86743	1.94874
YDR423C	CAD1	95.9046	129.325	2.27261	1.8273
YDR425W	SNX41	78.4223	146.649	2.21969	1.79838
YDR426C		81.336	121.811	2.26328	1.7209
YDR428C		56.4351	117.038	2.00151	1.74399
YDR430C	CYM1	79.3522	94.4403	2.16358	1.63185
YDR431W		0	393.411	0.0125262	0.468384	X	X
YDR432W	NPL3	0	0	-0.0155938	0.00464685	X	X
YDR433W		0	0	-0.0125262	-0.00464685	X	X
YDR435C	PPM1	113.656	109.397	2.34751	1.39358
YDR436W	PPZ2	368.781	125.97	1.78013	1.47106
YELOO1C		125.848	143.939	1.40293	1.23284
YEL003W	GIM4	467.372	656.73	1.219	1.49998				X
YEL004W	YEA4	84.3737	77.8131	1.97645	1.57979
YEL005C	VAB2	116.032	87.1297	1.25633	1.99497
YEL006W		138.246	61.8787	2.27887	1.45835
YEL007W		132.047	167.558	1.78946	1.1299
YEL008W		75.4673	121.567	2.11054	1.82033
YEL009C	GCN4	525.254	320.081	1.67416	1.85272				X+	X
YEL010W		45.7515	86.5747	2.26328	1.77989
YEL013W	VAC8	131.84	217.423	0.922848	0.860426
YEL014C		141.739	121.848	1.51823	1.66884
YEL015W	EDC3	108.593	100.623	0.938314	1.38666
YEL016C		59.8655	92.5179	1.76453	1.49766
YEL017C-A	PMP2	116.859	109.898	1.64604	1.68387
YEL017W	GTT3	55.6912	97.8463	2.7123	1.65959
YEL018W	EAF5	69.4332	86.6563	2.26021	1.96145
YEL020C		84.0638	92.1842	1.40907	1.79719
YEL023C		77.1204	99.6998	1.97965	1.574
YEL024W	RIP1	0	0	-0.0062631	-0.00578486	X	X
YEL025C		80.1788	50.1319	2.18851	1.51502
YEL027W	CUP5	0	0	0.0155938	-0.001138	X	X
YEL028W		126.282	105.56	1.30311	1.54508
YEL029C	BUD16	0	0	0	0	X	X
YEL030W	ECM10	76.1699	104.497	1.47144	1.84693
YEL031W	SPF1	21.5119	62.5516	0.692136	0.505416
YEL033W		29.9224	61.8279	2.19784	1.6272
YGR108W	CLB1	156.865	82.1114	2.01391	1.87586
YEL037C	RAD23	125.269	142.539	1.66471	1.28139
YEL038W	UTR4	34.4273	86.9084	1.71775	1.70468
YEL039C	CYC7	124.918	91.7163	1.55874	1.28718
YEL040W	UTR2	79.3316	67.9162	1.93594	1.54048
YEL041W		45.4829	85.1437	2.57822	1.74053
YEL042W	GDA1	172.383	31.7375	2.02306	2.46079
YEL043W		112.76	57.4638	2.84298	1.4961
YEL044W	IES6	3149.99	1426.71	2.07428	2.13268			X		X
YEL045C		0	0	0	0.0126945	X	X
YEL046C	GLY1	0	0	0.0244127	0.0254364	X	X
YEL047C		46.1326	68.531	3.90444	2.24361		X
YEL048C		89.0221	55.2164	2.53302	2.02525
YEL049W	PAU2	71.1754	99.1768	2.60866	1.95249
YEL051W	VMA8	0	0	0.00980511	0.00345783	X	X
YEL052W	AFG1	24.2753	94.4612	2.53302	1.70177
YEL053C	MAK10	63.8257	87.8131	1.5301	1.60818
YEL054C	RPL12A	291.054	77.7298	1.28357	1.10447
YEL056W	HAT2	140.509	104.667	2.09129	2.07148
YEL057C		181.364	87.4728	1.89609	1.91204
YEL059W		127.172	61.6858	1.68628	2.00331
YEL060C	PRB1	109.594	54.1668	1.81074	1.70059
YEL061C	CIN8	427.321	263.433	1.03464	2.27478
YEL062W	NPR2	26.7508	14.9607	2.71852	2.03102				X
YEL063C	CAN1	177.68	135.512	1.36171	1.68676
YEL064C	AVT2	146.688	93.9069	1.01763	1.40369
YEL065W	SIT1	120.743	80.1441	1.48127	1.87969
YEL066W	HPA3	56.5143	77.6843	1.36411	1.61973
YEL067C		90.4997	57.0999	1.5349	1.50998
YEL068C		100.287	59.6557	1.30558	2.06106
YEL071W	DLD3	99.6917	92.8388	0.963903	2.39381
YER001W	MNN1	130.914	100.806	1.95712	2.05068
YER002W	NOP16	156.571	126.32	1.47637	1.95595
YER004W	FMP52	100.843	53.6175	0.998121	2.31523
YER005W	YND1	139.626	95.9724	1.63495	2.17081
YER007C-A		143.31	190.503	2.46719	1.7318
YER007W	PAC2	76.5294	161.921	1.68378	1.87969
YER011W	TIR1	40.4524	146.231	1.23965	1.77571
YGR109C	CLB6	72.039	94.1849	1.45686	1.79305
YER019W	ISC1	271.154	328.769	0.658844	1.87504				X
YER019C-A	SBH2	91.7662	107.624	1.44225	1.54579
YER020W	GPA2	131.029	91.806	2.38414	1.62092
YER024W	YAT2	160.044	83.3856	0.976109	1.52268
YER028C	MIG3	118.172	89.5114	1.10057	1.65554
YER030W		180.769	112.825	2.75023	1.74914
YER033C	ZRG8	167.298	131.902	2.74773	1.57355
YER034W		142.37	98.8281	1.77413	1.6833
YER038W-A	FMP49	157.3	125.516	1.82775	1.33439
YER039C	HVG1	72.5955	120.983	1.89119	1.69599
YER040W	GLN3	6528.07	1931.22	1.83996	0.913862			X		X
YER041W	YEN1	121.703	140.401	2.58915	1.29394
YER042W	MXR1	76.4719	121.988	1.9254	1.19229
YER044C	ERG28	0	0	-0.053728	-0.0196575	X	X
YER044C-A	MEI4	149.259	109.139	2.25488	1.63821
YER045C	ACA1	109.018	112.884	1.66677	1.89584
YER046W-A		82.1905	114.185	1.57642	1.76529
YER047C	SAP1	145.69	111.014	1.77893	1.59548
YER048C	CAJ1	115.063	117.718	3.29442	1.81962		X
YER049W		93.7428	120.439	2.08159	1.56777
YER051W		87.0071	117.792	1.61544	1.64171
YER053C	PIC2	28.3243	117.804	2.58915	1.89934
YER055C	HIS1	0	0	0.0610318	0.00464202	X	X
YER056C	FCY2	164.957	190.437	1.94001	1.4557
YER056C-A	RPL34A	53.7702	171.884	1.81315	1.71793
YER057C	HMF1	54.6145	88.7768	1.63745	1.73294
YER059W	PCL6	129.359	66.8345	1.30308	1.53078
YER060W	FCY21	200.535	93.6373	2.45978	2.11074
YER060W-A	FCY22	133.044	118.424	1.3348	1.89356
YER062C	HOR2	112.319	133.876	1.68138	1.94671
YER065C	ICL1	142.85	108.935	2.02786	1.87623
YER066C-A		79.1776	108.034	2.52332	1.64631
YER067W		118.056	83.3822	1.7229	1.42335
YER067C-A		97.2545	108.185	2.02786	1.56427
YGR080W	TWF1	77.2778	121.436	1.05905	1.4961
YER071C		98.3484	142.019	1.19082	1.25581
YER072W	VTC1	69.9665	51.9732	1.06886	1.40487
YER073W	ALD5	70.0432	61.8375	1.25185	1.68098
YER074W	RPS24A	538.373	782.566	2.42076	1.22691			X
YER075C	PTP3	98.6938	70.7532	2.1011	1.66132
YER079W		106.351	116.407	2.41346	2.1061
YER080W	FMP29	106.811	111.538	2.33292	2.16157
YER081W	SER3	120.647	158.696	2.42567	1.61741
YER083C	RMD7	0	31.126	-0.0146076	2.35222	X	X
YER084W		53.8086	70.455	1.03954	1.65441
YER085C		71.5976	114.139	1.87898	1.86121
YER087C-A		103.28	120.354	1.90339	1.79651
YGR123C	PPT1	17.7891	96.9698	1.75942	1.83345
YGR124W	ASN2	97.8494	95.0391	1.97903	1.89356
YGR125W		51.9471	77.2547	0.981012	2.18355
YGR126W		111.609	91.6999	0.449034	1.75951
YGR127W		134.445	129.095	2.45978	1.6671
YGR129W	SYF2	141.871	168.153	0.817526	1.46261
YGR130C		94.779	144.219	0.934587	1.55967
YGR131W		86.5082	133.782	1.61304	1.74568
YGR132C	PHB1	95.4699	174.157	1.61544	1.39099
YGR133W	PEX4	35.7125	55.5904	2.52572	1.52154
YGR135W	PRE9	21.7038	72.7985	0.0756394	0.897662		XB
YGR136W	LSB1	59.4888	85.1445	1.45446	1.66018
YGR137W		54.557	67.5909	0.754093	1.27892
YGR138C	TPO2	75.0518	105.628	2.1109	1.58738
YGR139W		147.226	34.738	2.48929	1.9478
YGR141W	VPS62	182.397	99.5015	2.58179	2.11462
YGR142W	BTN2	47.6053	76.3027	2.60586	2.12588
YGR143W	SKN1	12.9496	40.2307	2.54156	1.78474
YGR144W	THI4	79.2912	83.3117	3.59511	2.087		X
YGR146C		79.766	74.5251	2.13135	1.94405
YGR148C	RPL24B	94.1965	136.638	2.3968	1.71074
YGR149W		99.2025	76.2943	2.83504	1.90389
YGR151C		120.176	113.524	2.46506	1.91772
YGR152C	RSR1	178.622	115.896	3.37385	2.05815		X
YGR153W		118.888	68.5406	2.34849	1.87257
YGR154C		90.1563	69.1497	2.28419	1.97541
YGR157W	CHO2	75.9592	27.9326	0.719847	1.4348
YGR159C	NSR1	1200.76	545.517	0.659502	1.68693			X		X
YGR160W		1054.29	956.153	1.08983	1.18777			X
YGR161C	RTS3	104.434	107.043	1.6326	1.69321
YGR163W	GTR2	414.589	245.848	1.69294	0.904273				X
YGR164W		166.357	169.532	1.88206	1.38338
YGR165W	MRPS35	0	0	-0.00395701	-0.00627361	X	X
YGR166W	KRE11	82.6634	36.8068	1.25866	1.58157
YGR167W	CLC1	0	0	0.0201148	0.00123415	X	X
YGR168C		139.653	82.0554	1.1139	1.86002
YGR169C	PUS6	96.5466	73.9909	0.952981	1.70951
YGR170W	PSD2	179.049	120.359	1.76532	1.95911
YGR173W	RBG2	68.2732	82.0314	2.14734	2.09832
YGR174C	CBP4	19.4284	64.1092	1.50795	0.475354
YGR176W		88.6835	115.153	2.11123	1.79101
YGR177C	ATF2	76.6433	102.297	2.72655	2.14845
YGR178C	PBP1	44.9977	146.439	2.37256	1.70323
YGR181W	TIM13	159.741	102.342	2.82696	1.62173
YGR182C		253.914	144.254	2.93957	1.67438		X
YGR183C	QCR9	45.0057	118.544	2.94765	1.28434		X
YGR184C	UBR1	52.402	63.4705	1.59649	1.21533
YGR187C	HGH1	76.418	69.8802	2.87131	1.79857
YGR189C	CRH1	42.0923	88.9471	2.09112	1.91772
YGR192C	TDH3	251.137	72.575	1.13797	1.5339
YGR193C	PDX1	207.137	98.8345	1.36319	1.8901
YGR194C	XKS1	144.474	137.237	1.44761	1.81235
YGR196C	FYV8	238.179	327.723	1.2547	1.14133				X
YGR197C	SNG1	169.745	138.983	1.62864	1.93654
YGR199W	PMT6	176.61	110.895	1.54818	1.80484
YGR200C	ELP2	240.095	148.821	1.37935	1.20906
YGR202C	PCT1	85.7781	99.4549	1.78148	1.50258
YGR203W		155.5	143.217	2.17553	1.68189
YGR205W		163.749	76.2844	1.68503	1.41727
YGR206W		144.506	74.8656	1.41958	1.61041
YGR207C		114.164	73.8468	1.22255	1.50381
YGR208W	SER2	88.941	81.9919	1.74933	1.50381
YGR209C	TRX2	91.7901	83.4629	2.60174	1.702
YGR212W		61.5046	107.122	3.20502	1.57658		X
YGR213C	RTA1	130.607	89.1704	2.93561	1.68565		X
YGR214W	RPS0A	352.625	174.236	1.69294	2.31028
YGR217W	CCH1	35.9354	104.859	1.74521	1.42478
YHL047C	ARN2	133.512	110.498	3.18886	1.65685		X
YHL046C		77.1665	140.083	2.09507	1.75841
YHL045W		64.4583	89.0842	1.37127	1.70447
YHL044W		301.221	94.4299	2.59778	1.57781
YHL043W	ECM34	51.9111	106.368	1.62468	1.71449
YHL042W		52.6837	61.1897	1.54423	1.29689
YHL041W		153.625	105.753	1.04152	1.6769
YHL040C	ARN1	89.947	93.8915	0.904837	1.85627
YHL037C		104.466	67.0357	1.22651	1.43984
YHL036W	MUP3	122.639	71.0206	0.965182	1.81235
YHL035C	VMR1	170.623	137.658	1.6448	1.34451
YHL034C	SBP1	170.373	379.284	1.26674	0.822768
YHL033C	RPL8A	526.869	250.353	1.35528	1.10873				X
YHL032C	GUT1	71.243	103.741	1.26278	1.77975
YHL030W	ECM29	85.4883	97.7704	1.70102	1.13635
YHL029C		44.5711	49.348	2.74666	2.73545
YHL028W	WSC4	97.6331	68.6169	1.68503	1.52762
YHL027W	RIM101	86.6312	93.5001	2.34041	1.5088
YHL026C		79.8626	109.448	1.94223	2.0381
YHL023C	RMD11	24.8368	29.8403	3.3417	2.67775		X		X+
YHL022C	SPO11	100.78	100.478	1.0214	2.02684
YHL021C	FMP12	78.3254	109.426	1.11786	1.92523
YHL020C	OPI1	279.37	351.967	0.832457	1.90517				X
YHL019C	APM2	89.5849	93.2485	1.39534	2.04314
YHL017W		86.2449	70.7154	2.03885	1.68441
YHL016C	DUR3	99.0255	78.8491	2.81096	1.53765
YHL014C	YLF2	62.744	151.255	1.73317	1.96158
YHL013C		30.535	123.316	2.99183	1.76844		X
YHL012W		39.3156	49.1474	2.16745	1.65181
YHL010C		45.4564	66.1285	1.85782	1.77096
YHL009C	YAP3	543.562	119.278	1.6448	1.5502
YHL008C		177.246	152.208	1.37127	1.37711
YHL007C	STE20	415.965	140.173	0.949024	1.15265
YHL006C	SHU1	121.754	102.099	1.08983	1.57658
YHL005C		75.1946	179.631	0.832457	0.599541
YHL003C	LAG1	112.144	121.109	0.973096	1.52387
YHR001W-A	QCR10	178.292	127.493	1.48784	1.52135
YHR010W	RPL27A	278.783	575.914	0.390096	0.441466
YHR012W	VPS29	158.067	65.2213	0.474512	0.671019
YHR013C	ARD1	227.435	279.46	0.647467	1.10498				X
YHR014W	SPO13	140.426	61.625	1.12594	1.68693
YHR015W	MIP6	84.4238	58.487	2.57251	1.6805
YHR018C	ARG4	100.389	157.971	2.74757	1.21359
YHR021C	RPS27B	97.6014	104.451	1.88681	1.60045
YHR022C		80.2161	97.1013	2.20782	1.76623
YHR028C	DAP2	153.519	78.0899	3.2243	1.66584		X
YHR029C		107.519	100.115	2.04253	1.60272
YHR030C	SLT2	1359.7	0	2.32467	0.0293177	X	X
YHR031C	RRM3	73.4108	128.504	2.8985	2.52979
YHR033W		62.9661	81.8415	2.39744	2.04706
YHR034C	PIH1	85.452	141.498	2.24671	2.4779
YHR035W		94.6385	104.07	1.93067	1.68956
YHR037W	PUT2	68.0531	94.7383	2.12528	1.61738
YHR038W	RRF1	0	0	0.0243253	-0.00226588	X	x
YHR039C	MSC7	159.363	84.3893	1.64854	1.57562
YHR043C	DOG2	67.3361	91.1387	1.03104	1.69742
YHR044C	DOG1	176.898	90.6261	1.50279	1.49553
YHR046C	INM1	113.715	88.8189	1.0747	1.84632
YHR047C	AAP1'	190.035	103.898	1.24498	1.92188
YHR048W		116.84	94.8918	1.10401	1.73918
YHR049W	FSH1	85.0326	94.5029	1.28865	1.46621
YHR049C-A		107.14	102.218	1.63399	1.38727
YHR050W	SMF2	232.95	138.697	1.44915	1.74029
YHR057C	CPR2	69.7443	80.7032	2.84985	1.88355
YHR060W	VMA22	0	0	-0.0243253	-0.012393	X	X
YHR061C	GIC1	108.127	82.3049	2.0523	1.64896
YHR066W	SSF1	130.505	140.759	2.10574	1.55532
YHR073W	OSH3	92.6767	123.488	3.78359	2.10348		X
YHR075C	PPE1	104.731	122.181	2.82054	1.57562
YHR076W	PTC7	55.606	108.496	2.738	1.81585
YHR077C	NMD2	116.218	197.11	1.18656	1.1211
YHR078W		234.601	171.73	3.69606	1.41095		X
YHR079C	IRE1	129.585	84.8214	1.48803	1.9715
YHR080C		50.1131	78.9138	2.11551	1.65571
YHR081W	LRP1	207.447	283.896	1.47846	1.05567				X+	X
YHR082C	KSP1	17.0471	58.9906	1.9891	1.37826
YHR086W	NAM8	170.282	99.5001	1.55124	1.93881
YHR087W		519.233	146.066	1.27409	2.52414
YHR092C	HXT4	109.616	194.504	1.28865	1.95573
YHR093W	AHT1	99.5903	107.565	0.953075	2.19596
YHR094C	HXT1	208.854	157.34	1.37139	2.12715
YHR095W		57.5002	129.002	1.50757	2.01437
YHR096C	HXT5	120.953	120.609	1.70696	2.02338
YHR097C		162.435	124.172	1.74584	1.28804
YHR100C		165.749	91.3622	2.13485	1.53053
YHR103W	SBE22	182.012	115.092	1.23042	1.77525
YHR104W	GRE3	352.158	407.652	1.8577	1.88017				X
YHR105W	YPT35	78.0514	58.5138	1.85291	2.26135
YHR106W	TRR2	72.139	76.0904	1.80905	1.95347
YHR108W	GGA2	194.31	86.0193	2.45586	1.95236
YHR109W	CTM1	83.3549	130.592	2.47042	2.03804
YHR110W	ERP5	128.313	63.8686	2.30513	2.34033
YHR111W	UBA4	873.448	460.716	1.94044	0.755648				X
YHR112C		102.12	124.1	2.95673	1.88017		X
YHR113W		55.7143	67.8795	3.21453	2.3967		X
YHR114W	BZZ1	120.98	52.5347	2.1835	1.64216
YHR115C	DMA1	53.2384	48.6028	2.88873	1.41997
YHR116W	COX23	35.7042	0	1.19633	-0.0033757	X	X
YHR117W	TOM71	25.043	76.1441	2.01342	1.85645
YHR121W	LSM12	52.5754	88.0143	2.32467	1.86209
YHR123W	EPT1	197.002	83.8857	1.51734	1.7764
YHR124W	NDT80	159.404	109.757	1.61464	2.27263
YHR125W		134.523	86.2532	1.5951	1.98167
YHR126C		149.311	138.518	1.34228	2.10121
YHR129C	ARP1	38.153	136.771	1.22065	2.3832
YHR130C		208.922	104.693	1.25475	1.72336
YHR132C	ECM14	127.596	80.7092	1.6631	1.61284
YHR133C	NSG1	117.99	78.8632	1.22544	1.51583
YHR134W	WSS1	181.971	255.355	1.55124	1.62302
YHR135C	YCK1	36.1101	62.106	1.47846	1.45946
YHR136C	SPL2	43.9707	60.5133	1.31796	1.36133
YHR137W	ARO9	30.2113	77.0842	1.11857	1.28124
YHR138C		59.9219	211.307	2.13485	1.97266
YHR139C	SPS100	197.801	176.829	3.11723	2.06061		X
YHR139C-A		73.0996	129.586	2.07663	1.63425
YHR142W	CHS7	57.7978	108.127	1.32274	1.72452
YHR143W	DSE2	106.829	106.957	2.20304	1.25081
YHR150W	PEX28	34.703	112.951	2.48497	1.55647
YHR151C		91.0261	126.113	2.22736	1.04892
YHR152W	SPO12	19.9018	91.0686	2.57749	1.56998
YHR153C	SPO16	41.6572	67.1896	2.1494	1.9918
YHR154W	RTT107	95.9779	271.756	1.37139	1.55305
YHR155W		33.7289	81.7968	1.47846	1.66699
YHR156C	LIN1	21.1465	65.2944	1.45892	1.80457
YHR157W	REC104	162.651	99.8622	1.57556	2.46662
YHR158C	KEL1	79.5667	51.1506	1.48803	1.79328
YHR159W		197.124	118.456	1.51734	1.34441
YHR160C	PEX18	87.9955	109.927	1.32773	1.60831
YHR161C	YAP1801	105.963	106.647	1.27409	1.6275
YHR163W	SOL3	60.3955	149.015	1.64376	1.7155
YHR167W	THP2	78.3355	144.441	1.15246	1.40984
YHR176W	FMO1	54.2801	80.006	1.71673	1.81136
YHR177W		73.289	84.9123	1.48325	1.40193
YHR178W	STB5	310.961	0	0.515418	-0.00226588	X	X
YHR179W	OYE2	169.7	116.554	2.20304	1.66584
YHR182W		68.0771	65.5083	1.61195	2.14523
YHR183W	GND1	0	0	0.0177935	0.0048458	X	X
YHR184W	SSP1	67.4777	86.9159	2.09909	1.46927
YHR189W	PTH1	77.6284	121.459	1.20905	1.01676
YHR195W	NVJ1	70.5601	81.8946	2.28066	1.34139
YHR198C	FMP22	82.6514	93.9801	1.92642	1.3778
YHR199C	FMP34	62.312	85.6668	2.06804	1.37133
YHR200W	RPN10	85.4388	204.91	1.89973	1.21832
YHR202W		59.1251	85.8055	2.92286	1.52029
YHR203C	RPS4B	370.181	167.212	2.32932	1.4013
YHR204W	MNL1	567.315	379.544	1.85561	0.903444				X+	X
YHR206W	SKN7	72.1393	57.3675	1.68276	1.35029
YHR207C	SET5	80.0638	159.183	1.16911	1.23857
YHR209W		102.715	90.8415	1.16911	1.73075
YHR210C		107.852	94.7805	1.44818	2.17842
YCL001W	RER1	77.8092	75.2262	1.74032	2.02219
YCL002C		91.2134	107.583	1.03184	1.26044
YCL005W		118.697	210.511	1.54549	1.69192
YCL007C		0	0	-0.0043576	-0.013774	X	X
YCL008C	STP22	54.3684	50.7938	2.85187	2.6949
YCL009C	ILV6	100.917	103.523	1.32852	1.23614
YCL010C	SGF29	15.9252	50.132	0.37203	0.518103
YCL011C	GBP2	60.5235	98.9732	2.16101	2.13391
YCL012W		106.159	75.7888	2.28502	2.01167
YCL013W		199.275	78.3874	2.75455	1.96471
YCL014W	BUD3	123.559	96.8244	2.56408	1.96229
YCL016C	DCC1	1398.94	1917.49	1.85107	1.18755			X
YCL024W	KCC4	117.565	89.5957	1.66515	2.07075
YCL025C	AGP1	90.224	95.6283	2.20531	1.92505
YCL026C		34.5713	106.293	3.34791	1.92179		X
YCL027W	FUS1	74.489	126.194	2.43118	2.0829
YCL028W	RNQ1	128.011	84.8551	1.99287	1.48225
YCL029C	BIK1	96.3125	184.216	2.00613	2.18167
YCL032W	STE50	146.115	132.302	1.37718	0.995713
YCL033C		73.4711	95.3915	2.53757	2.12339
YCL034W	LSB5	99.5851	169.583	2.07694	1.91937
YCL036W	GFD2	84.7539	138.992	2.12124	1.61581
YCL037C	SRO9	116.024	65.9919	1.94403	2.32253
YCL039W	GID7	149.577	135.328	1.81567	1.61986
YCL040W	GLK1	49.1076	205.813	2.09909	1.33167
YCL042W		145.82	155.352	1.49248	1.57289
YCL044C		204.897	109.144	1.67404	1.33977
YCL045C		58.5067	140.831	2.13014	1.40777
YCL046W		83.2603	110.141	1.35503	1.33492
YCL047C		32.2976	111.528	2.99367	1.71701		X
YCL048W		100.394	95.4964	1.32852	1.3932
YCL049C		88.2167	92.8369	1.60759	1.49194
YCL050C	APA1	141.168	74.7065	1.31527	2.01814
YCL051W	LRE1	67.7156	183.119	2.30281	1.96713
YCL055W	KAR4	76.4012	128.816	1.82892	2.20839
YCL056C		109.279	112.373	1.60305	1.89995
YCL057W	PRD1	126.765	138.785	2.53757	1.92425
YCL060C		185.423	81.066	2.53304	2.57833
YCL061C	MRC1	77.3525	89.7389	2.20531	2.3371
YCL062W		219.024	129.453	2.14775	1.57777
YCL063W	VAC17	147.304	111.273	2.05479	2.11851
YCL064C	CHA1	62.0361	89.0613	2.86076	1.93235
YCL069W		62.7782	82.845	2.20095	1.95339
YCR001W		107.995	86.8675	1.6873	1.52191
YCR004C	YCP4	40.5361	83.6297	2.09473	1.79554
YCR005C	CIT2	94.4765	113.689	1.61195	1.99222
YCR006C		116.091	93.6644	1.10719	1.59639
YCR007C		119.696	121.534	1.18236	1.32682
YCR008W	SAT4	72.4912	60.2141	1.48358	1.55915
YCR009C	RVS161	3095.32	1039.57	2.79885	2.76048			X
YCR010C	ADY2	101.716	96.6767	1.05399	1.50651
YCR011C	ADP1	114.321	74.6873	1.05399	1.1463
YCR014C	POL4	113.446	93.2394	1.27532	1.39967
YCR015C		84.2877	113.458	1.31963	1.42556
YCR016W		111.21	111.693	1.21341	1.95256
YCR017C	CWH43	120.334	345.205	1.41259	0.798993
YCR019W	MAK32	116.024	133.153	2.49763	1.86756
YCR020C	PET18	148.931	89.1357	1.6784	2.11204
YCR020C-A	MAK31	25.4766	93.758	1.77136	1.45391
YCR021C	HSP30	90.186	107.611	2.2231	2.26505
YCR022C		92.5453	164.222	1.6252	2.0983
YCR023C		140.311	108.782	1.90427	1.84814
YLR420W	URA4	22.2135	71.8802	1.20016	0.977093
YLR451W	LEU3	101.516	0	1.55003	-0.0073019	X	X
YLR126C		107.919	89.2113	1.91317	1.93799
YLR128W	DCN1	117.251	101.013	1.34632	1.9283
YLR130C	ZRT2	98.3293	85.3072	1.35067	1.88455
YLR131C	ACE2	0	0	-0.0443023	-0.0024229	X	X
YLR133W	CKI1	131.302	101.098	1.76247	2.02624
YLR134W	PDC5	83.0605	142.937	1.41259	1.9809
YLR135W	SLX4	87.3605	117.117	1.44818	2.16305
YLR136C	TIS11	139.902	135.529	1.36847	1.87161
YLR137W		65.6892	86.9058	1.47033	1.89023
YLR138W	NHA1	111.02	97.8098	1.27097	1.78498
YLR142W	PUT1	107.205	102.607	1.61195	1.67814
YLR143W		111.705	129.045	1.36847	1.50894
YLR144C	ACF2	116.129	146.379	1.7227	1.30332
YGR111W		102.001	45.4354	0.845919	1.46848
YLR150W	STM1	266.439	231.629	1.34632	1.10581				X
YLR151C	PCD1	102.002	74.7377	1.82242	1.83336
YLR152C		79.1613	45.9571	1.87322	3.82517		X
YLR154C	RNH203	82.6752	38.3651	2.18614	3.53093		X
YLR164W		78.3428	79.2721	2.02127	1.6636
YLR165C	PUS5	57.1284	99.5319	2.21561	0.906985
YLR168C		37.9765	116.793	2.31287	0.453493
YLR169W		116.297	109.42	1.19241	1.04844
YLR170C	APS1	29.4318	88.5095	1.73782	1.34835
YLR171W		77.0988	105.015	2.148	1.2287
YLR172C	DPH5	108.462	0	2.81615	-0.00808684	X	X
YLR173W		160.56	0	1.90702	-0.0121303	X	X
YLR174W	IDP2	165.23	0	1.68286	-0.00888227	X	X
YLR176C	RFX1	180.323	24.2216	2.6681	2.3127
YLR177W		112.303	122.434	2.1988	2.20926
YLR178C	TFS1	18.6936	85.0557	2.34685	1.07028
YLR179C		70.2128	102.24	2.27907	1.86975
YLR180W	SAM1	69.6344	116.201	1.83508	1.69757
YLR181C	VTA1	113.537	97.6431	1.7718	1.72909
YLR183C	TOS4	96.0652	103.675	1.39109	1.64584
YLR184W		108.233	93.0339	2.02959	2.17287
YLR185W	RPL37A	215.669	121.655	1.0825	0.959517
YLR187W	SKG3	67.2336	65.5349	0.854173	1.80184
YLR188W	MDL1	19.9486	94.7876	2.73155	1.9425
YLR189C	ATG26	155.071	81.517	2.02127	2.33938
YLR190W	MMR1	104.239	127.1	2.03809	2.28281
YLR191W	PEX13	74.5779	56.1914	1.60259	2.68457
YLR193C		81.1256	779.867	2.02543	2.30061
YLR194C		95.5086	147.938	2.12269	1.51002
YLR199C		66.1969	131.467	2.16915	2.21573
YLR200W	YKE2	209.362	286.45	1.84791	2.51885
YLR204W	QRI5	333.385	158.972	1.13329	1.83661
YLR205C	HMX1	38.1402	149.25	1.94932	2.55037
YLR206W	ENT2	49.5549	86.5203	1.6872	1.46879
YLR207W	HRD3	66.6662	145.336	1.66171	1.95218
YLR209C	PNP1	78.9103	104.541	1.47569	1.62562
YLR210W	CLB4	21.1708	135.172	2.04658	1.90206
YLR211C		98.0077	113.37	1.5941	1.16971
YLR213C	CRR1	80.2198	133.581	1.13329	1.94167
YLR214W	FRE1	114.53	122.549	1.55613	1.8269
YLR216C	CPR6	59.1691	88.9583	1.28967	1.51327
YLR217W		108.669	88.5955	1.19657	2.11547
YLR218C		0	147.631	-0.101419	0.684697	X	X
YLR219W	MSC3	96.0979	100.447	1.87738	1.63208
YLR220W	CCC1	30.7959	113.099	1.22622	1.70079
YLR221C	RSA3	131.095	149.562	1.13745	1.71292
YLR224W		41.5449	108.097	1.83092	1.31037
YLR225C		293.237	83.9706	1.82676	1.54641
YLR226W	BUR2	1043.12	4181.69	1.94083	1.10989			X		X
YLR227C	ADY4	39.2969	64.6865	2.44411	2.42993
YKL001C	MET14	31.909	109.495	2.22844	2.01929
YKL002W	DID4	0	152.063	0.0296456	0.329804	X	X
YKL006W	RPL14A	1288.16	3082.24	1.81393	0.63538			X		X
YKL007W	CAP1	195.208	130.86	1.61109	1.74281
YKL008C	LAC1	69.318	120.902	1.53498	2.07103
YKL009W	MRT4	1428.02	499.239	0.790721	0.565847			X		X
YKL010C	UFD4	88.8518	80.8617	1.50534	2.012
YKL011C	CCE1	115.555	111.634	1.78012	1.86166
YKL015W	PUT3	132.699	92.267	1.48835	1.99665
YKL017C	HCS1	149.516	103.365	1.01904	1.99586
YKL020C	SPT23	76.9787	77.9392	1.60259	1.48738
YKL023W		287.41	135.705	1.22622	1.64584
YKL025C	PAN3	104.752	78.9473	1.34046	1.81235
YKL026C	GPX1	160.189	103.212	1.31082	1.6822
YKL027W		186.925	123.008	1.23055	1.32329
YKL029C	MAE1	86.7893	54.8217	1.64056	1.68786
YKL031W		165.536	88.217	1.47569	1.72989
YKL032C	IXR1	135.329	117.485	2.07623	1.46475
YKL034W	TUL1	97.9858	76.9803	1.74631	1.31037
YKL037W		0	250.965	0.0211506	0.122065	X	X
YKL038W	RGT1	93.217	72.9974	0.875324	1.60056
YKL039W	PTM1	71.6751	44.4557	1.31931	1.72826
YKL040C	NFU1	127.014	107.121	1.28967	2.52127
YKL041W	VPS24	724.139	667.221	1.49684	0.802718			X		X
YKL043W	PHD1	91.3727	74.5256	2.11004	2.40163
YKL044W		95.4323	130.128	1.84357	1.67169
YKL046C	DCW1	123.587	66.0997	1.7295	1.94412
YKL047W		146.144	77.2136	1.55613	1.73072
YKL048C	ELM1	39.0568	73.9797	1.87322	1.70646
YKL050C		142.957	88.8679	2.03393	1.73393
YKL051W	SFK1	160.265	95.8503	1.19657	1.51569
YKL053W		212.603	77.716	1.5095	1.32571
YKL054C	DEF1	330.308	0	1.65755	-0.0234319	X	X
YKL055C	OAR1	57.423	69.1684	0.811872	0.866551
YKL056C		344.385	138.318	1.08666	1.58519
YKL057C	NUP120	320.105	116.051	1.91968	2.00391
YKL061W		114.3	87.9302	1.37427	1.42434
YKL062W	MSN4	170.818	61.2081	2.00844	2.05485
YKL063C		287.617	83.6324	1.72516	1.32246
YKL064W	MNR2	160.363	105.348	1.14595	1.81072
YKL065C	YET1	94.6356	24.9516	1.77596	1.38149
YKL066W		94.1227	72.4548	1.79711	1.28448
YKL067W	YNK1	127.559	152.362	1.17975	0.745315
YKL068W	NUP100	193.156	80.2567	1.02754	1.26831
YKL069W		90.5106	60.6968	1.13329	1.5941
YKL070W		15.3432	45.3093	1.51532	1.90158
YKL071W		89.6694	50.5856	1.47034	2.17208
YKL072W	STB6	172.7	75.6156	1.69662	1.79989
YKL073W	LHS1	256.719	42.7695	0.89352	2.23311
YKL074C	MUD2	78.588	206.552	1.37992	1.99755
YKL075C		61.2623	70.417	0.825358	1.86093
YKL076C	PSY1	158.288	68.8507	1.59461	2.05859
YKL077W		99.3944	88.3377	1.58348	2.37558
YKL079W	SMY1	111.465	104.55	1.56076	2.49479
YKL081W	TEF4	75.8655	57.6534	1.90018	2.09352
YKL084W		29.9464	90.0024	1.27791	2.23311
YKL085W	MDH1	41.0393	34.8784	1.68503	1.82886
YKL086W	SRX1	103.704	65.2572	1.1875	1.42473
YKL087C	CYT2	188.327	78.7741	2.62399	1.02345
YKL090W	CUE2	92.5287	88.9643	2.16031	1.05838
YKL091C		160.042	84.8012	1.65118	1.28811
YKL092C	BUD2	204.616	156.443	2.19415	1.68068
YKL093W	MBR1	110.525	137.005	2.10374	1.68938
YKL094W	YJU3	104.177	136.127	2.40884	1.53524
YKL096W	CWP1	133.683	83.1055	2.64625	1.56146
YKL097C		118.335	69.4513	2.83868	1.4916
YKL098W		26.3586	81.0447	3.30236	1.2794		X
YKL100C		50.6341	91.6438	1.52691	1.41602
YKL101W	HSL1	310.135	92.3247	1.69662	1.51199
YKL102C		100.586	93.06	1.68503	2.08767
YKL103C	LAP4	120.199	85.464	2.79323	1.22993
YKL105C		46.5124	94.0101	2.10374	1.91911
YKL106W	AAT1	56.5654	89.3914	2.14871	1.59925
YKL107W		98.8374	62.0262	2.28457	2.03248
YKL109W	HAP4	53.4391	83.0848	2.32955	1.5294
YKL110C	KTI12	150.742	122.372	2.21641	1.83768
YKL113C	RAD27	0	0	-0.0565695	-0.0145441	X	X
YKL114C	APN1	125.7	159.871	0.746532	1.91911
YKL116C	PRR1	19.2968	20.1498	1.8093	2.10222			X		X
YKL117W	SBA1	141.421	77.5366	2.8614	1.73301
YKL118W		0	0	-0.440964	-0.0929868	X	X
YKL119C	VPH2	0	0	-0.339417	-0.0842842	X	X
YKL120W	OAC1	0	0	-0.327825	-0.0727205	X	X
YKL121W		236.451	289.145	1.44762	0.869427				X
YKL123W		148.591	106.965	1.86587	1.47706
YKL124W	SSH4	151.126	112.632	1.70775	1.35785
YKL126W	YPK1	160.787	186.526	2.02445	1.61666
YKL127W	PGM1	114.911	126.043	1.70775	1.64861
YKL128C	PMU1	323.482	95.8043	2.97453	1.26772		X
YKL129C	MYO3	108.913	95.5117	1.47034	1.52653
YKL130C	SHE2	118.779	103.403	0.97281	1.74172
YKL131W		78.6852	86.7766	2.32955	1.06124
YKL132C	RMA1	83.4069	132.301	1.64005	2.1139
YKL133C		142.604	120.06	2.35227	1.89002
YKL135C	APL2	60.5272	80.923	2.32955	1.09617
YKL136W		88.9475	106.833	2.21641	1.78535
YKL137W		95.4787	176.119	1.47034	2.02079
YKL138C	MRPL31	0	0	-0.033849	-0.0262271	X	X
YKL140W	TGL1	74.5915	116.814	2.79323	2.19819
YKL142W	MRP8	73.4956	122.39	2.14871	1.75042
YKL143W	LTV1	110.268	106.362	1.86587	1.86963
YKL146W	AVT3	147.837	128.001	2.09214	2.06157
YKL147C		163.996	104.682	2.58968	2.19819
YKL148C	SDH1	19.8143	20.8566	1.979	1.57017			X		X
YKL149C	DBR1	507.371	448.565	2.09214	1.18046				X
YKL150W	MCR1	257.259	146.449	1.50419	1.63406
YKL151C		189.85	174.376	1.77545	1.26486
YKL156W	RPS27A	88.8206	193.602	1.51532	1.61666
YKL157W	APE2	128.232	84.3326	2.01285	1.43057
YKL158W		175.558	116.847	1.64005	1.65731
YKL159C	RCN1	125.56	89.6348	1.65118	1.37537
YKL160W	ELF1	116.946	226.293	1.28904	1.63991
YKL161C		89.6512	101.05	1.40218	1.21837
YKL162C		128.306	93.0237	1.56076	1.58173
YKL163W	PIR3	52.9249	137.287	2.08102	1.73003
YKL164C	PIR1	78.6226	108.539	1.77545	1.66029
YKL166C	TPK3	148.287	131.566	1.25519	2.34363
YKL167C	MRP49	66.9381	318.115	1.15365	1.26486
YKL168C	KKQ8	161.202	140.751	1.40218	1.79989
YKL171W		131.645	106.398	2.62399	2.08767
YKL174C		137.322	134.116	2.32955	2.47154
YKL175W	ZRT3	47.132	152.267	2.03557	2.6779
YKL176C	LST4	92.3903	189.659	1.68503	2.95126		X
YKL179C	COY1	199.507	156.51	1.39105	2.42207
YKL183W	LOT5	85.2559	96.1538	1.19862	2.21273
YKL184W	SPE1	36.1974	544.157	0.870799	0.436204
YKL185W	ASH1	52.7716	87.1908	1.70775	2.87568
KL187C		40.8563	71.1419	1.51532	1.91612
YKL188C	PXA2	209.987	154.918	1.64005	1.82016
YKL190W	CNB1	74.1021	61.4256	1.71888	1.47122
YOR097C		107.918	104.946	1.78704	1.44511
YOR099W	KTR1	159.838	89.8134	1.69662	2.09065
YOR100C	CRC1	58.1343	106.709	1.02938	1.13396
YOR101W	RAS1	40.0867	144.078	1.04051	1.8173
YOR105W		23.173	98.9369	1.32336	1.94235
YOR106W	VAM3	189.232	293.357	1.02938	1.6777
YOR107W	RGS2	21.7886	129.839	1.00666	1.69522
YOR108W	LEU9	55.0228	105.725	0.995067	1.36083
YOR109W	INP53	22.2188	60.6152	1.23294	2.18364
YOR111W		106.64	71.4437	1.50864	2.01017
YOR112W		93.3265	100.139	1.66606	2.15638
YOR113W	AZF1	150.684	153.503	1.73659	1.94791
YOR114W		59.9005	94.1111	1.72302	2.12844
YOR115C	TRS33	56.2447	64.1513	3.62782	1.99154		X
YOR118W		78.0158	21.3213	2.45292	2.41779
YOR120W	GCY1	36.5143	25.272	3.12854	2.0848		X		X
YOR121C		39.2862	91.0567	2.16256	2.0288
YOR123C	LEO1	301.041	206.861	1.52767	1.69275				X
YOR124C	UBP2	121.776	79.7418	1.91025	1.68037
YOR127W	RGA1	51.7595	82.1684	0.990336	1.72707
YOR129C		103.563	93.6895	1.79088	1.46871
YOR130C	ORT1	430.314	96.2036	1.09624	1.0736
YOR131C		202.367	81.55	1.45714	1.79239
YOR132W	VPS17	740.108	190.649	1.34044	1.07041
YOR133W	EFT1	121.962	93.2273	1.32953	1.8142
YOR134W	BAG7	148.12	125.529	2.13275	1.73944
YOR135C		216.729	556.69	0.751596	0.902382				X
YOR136W	IDH2	73.8689	285.922	1.30784	1.03928
YOR137C	SIA1	183.554	68.5424	1.71212	1.61811
YOR138C	RUP1	109.51	111.788	1.8722	1.52472
YOR139C		199.094	143.487	1.89123	1.50916
YOR140W	SFL1	19.7086	225.009	2.05677	1.33807
YOR144C	ELG1	212.593	105.866	1.53034	1.76126
YOR153W	PDR5	172.564	93.0586	1.81258	2.46142
YOR154W		206.776	92.2341	2.07034	1.98223
YOR162C	YRR1	594.585	90.5664	1.4815	1.63368
YOR163W	DDP1	85.622	63.4518	2.92228	1.86702
YOR164C		22.9606	96.9219	3.69023	1.96973		X
YOR165W	SEY1	76.5098	44.5914	2.03507	2.32453
YOR166C		75.2658	82.387	2.01605	2.2342
YOR167C	RPS28A	20.1887	112.266	3.13399	2.1907		X
YOR170W		93.5666	74.2576	2.07301	2.10981
YOR171C	LCB4	26.4199	83.2365	2.3281	1.75501
YOR172W	YRM1	100.005	56.1219	2.02695	2.1907
YOR173W	DCS2	216.609	121.841	1.61444	1.3692
YOR175C		91.2858	121.398	1.40552	1.43452
YOR177C	MPC54	162.874	125.857	1.32141	2.06937
YOR178C	GAC1	176.559	138.478	1.74471	1.61811
YOR183W	FYV12	292.376	111.766	2.30908	1.71763
YOR185C	GSP2	98.6956	168.575	1.57372	1.77057
YOR186W		64.9531	105.098	1.62534	1.32876
YOR189W	IES4	51.9232	120.482	1.47883	1.34432
YOR190W	SPR1	139.717	142.775	1.34311	1.4594
YOR191W	RIS1	208.118	71.8935	2.10282	1.6088
YOR192C		97.1351	107.15	1.19392	1.29763
YOR193W	PEX27	85.1309	82.5807	1.05275	1.24468
YOR195W	SLK19	110.94	98.7895	1.81525	1.68662
YOR196C	LIP5	192.317	122.512	1.21283	1.02371
YOR197W	MCA1	37.6274	10.225	2.42845	4.03909		X
YOR198C	BFR1	840.178	398.778	2.48819	2.55162				X
YOR199W		99.9724	321.606	0.794983	1.98835
YOR202W	HIS3	51.7159	89.0361	3.29407	1.66162		X
YOR208W	PTP2	21.9893	71.3969	3.63049	1.92622		X
YOR209C	NPT1	1021.15	299.754	1.77998	1.68343				X+
YOR213C	SAS5	76.1606	150.783	2.37416	1.68662
YOR214C		28.1114	94.2392	3.1529	1.39408		X
YOR215C		43.7713	68.5018	1.5873	1.68662
YOR216C	RUD3	170.993	353.115	2.49086	1.77057
YOR219C	STE13	152.561	146.51	1.19659	1.34432
YOR220W		141.31	273.979	1.92916	1.68969
YOR221C	MCT1	0	0	0.0650805	0.507263	X	X
YOR222W	ODC2	155.137	131.201	1.52767	1.60255
YOR223W		169.378	86.3003	1.63347	1.68037
YOR225W		80.9186	139.799	1.86675	1.17311
YOR226C	ISU2	180.891	174.259	1.59542	1.24162
YOR227W		103.268	157.372	1.21283	1.79864
YOR228C		4.24509	70.2601	2.10827	1.87634
YOR229W	WTM2	60.5662	132.747	1.61444	0.95839
YOR230W	WTM1	92.006	134.502	1.49507	1.18867
YOR231W	MKK1	172.554	85.6163	1.704	1.58698
YOR233W	KIN4	170	99.9606	1.16945	2.01323
YOR234C	RPL33B	118.961	142.953	1.60899	2.05686
YOR235W		396.943	384.849	0.77329	1.13573				X+	X
YOR237W	HES1	76.7172	104.345	2.15711	2.09106
YOR238W		187.22	100.017	1.55748	2.81929
YOR239W	ABP140	78.4086	74.9822	1.93195	2.15025
YOR240W		48.4966	67.0902	1.97266	1.22606
YOR242C	SSP2	55.7536	89.72	1.83427	1.56836
YOR243C	PUS7	33.3059	117.069	1.99157	1.93553
YOR245C	DGA1	55.0443	69.2701	1.82615	2.1907
YOR246C		50.2536	61.1126	1.28348	1.4719
YOR247W	SRL1	41.6761	75.0978	1.4083	1.49359
YOR248W		155.289	172.113	1.46248	0.843312
YOR251C		149.495	145.408	1.21016	0.914885
YOR252W		117.236	128.94	1.57918	1.39714
YOR253W	NAT5	105.68	120.42	1.93462	1.8142
YOR255W	OSW1	82.6537	81.2846	1.59008	1.41271
YOR258W	HNT3	843.496	106.744	1.35401	1.47497
YOR263C		231.767	98.5678	1.16678	1.20118
YOR264W	DSE3	60.5444	99.92	1.5141	1.04872
YOR277C		97.7789	237.923	2.3498	1.43452
YOR279C	RFM1	44.3388	0	1.10437	0.0715731	X	X
YOR280C	FSH3	64.724	54.1699	1.5141	1.80795
YOR283W		75.7041	64.9238	1.50752	2.30651
YOR284W	HUA2	61.6381	84.669	1.16317	2.35053
YOR285W		118.452	104.049	1.14919	2.20486
YOR286W	FMP31	119.551	81.6984	1.50752	2.22514
YOR288C	MPD1	79.9382	111.212	1.98198	1.98476
YJL218W		88.2027	95.0074	1.50752	2.16084
YJL217W		61.5567	144.402	1.73949	1.81882
YJL216C		82.5641	91.0999	1.78877	1.67996
YJL215C		32.7122	69.7124	2.26308	1.98129
YJL214W	HXT8	96.4266	50.4942	1.59901	2.85849
YJL212C	OPT1	243.54	119.227	1.24054	2.19125
YJL210W	PEX2	80.6099	66.5395	1.17729	1.9881
YJL211C		167.958	30.9726	0.97687	1.66635
YJL208C	NUC1	49.8112	175.668	1.8098	1.09396
YJL207C		159.51	136.43	1.53216	0.884
YJL206C-A		134.533	109.842	1.75707	0.684176
YJL204C	RCY1	1003.55	113.93	0.846909	0.392842
YJL199C	MBB1	317.961	365.986	1.12455	0.782352				X
YJL198W	PHO90	136.691	240.04	1.79568	0.924686
YJL197W	UBP12	100.152	134.399	1.53576	0.833176
YJL193W		281.728	183.991	1.63763	0.789156
YJL192C	SOP4	332.109	254.545	1.68676	0.735				X
YJL190C	RPS22A	146.136	93.3517	1.20538	1.07369
YJL188C	BUD19	3386.06	1341.3	0.60442	1.44959			X
YJL187C	SWE1	1056.68	83.3274	1.46891	2.5977
YJL186W	MNN5	66.3403	110.488	2.39665	2.76031
YJL185C		191.693	130.979	1.83444	2.49953
YJL183W	MNN11	327.936	0	1.60247	-0.0169412	XB	X
YJL181W		44.3762	145.249	2.29824	2.48259
YJL182C		18.7886	104.534	2.43526	1.94408
YJL179W	PFD1	242.603	190.433	3.40521	2.08627		X
YJL178C	ATG27	100.62	76.3429	1.11404	2.01517
YJL176C	SWI3	0	0	0.0210358	-0.010137	X	X
YJL171C		111.856	74.5754	1.58143	1.6901
YJL170C	ASG7	104.711	97.5494	1.37756	1.85937
YJL169W		202.319	194.399	2.49159	6.09302		X
YJL168C	SET2	62.6559	131.94	2.54433	2.77392
YJL166W	QCR8	0	0	-0.0773716	-0.0981759	X	X
YJL164C	TPK1	385.971	571.955	1.35998	0.768882				X
YJL162C	JJJ2	197.108	0	2.14364	-0.0981759	X	X
YJL159W	HSP150	291.275	430.577	1.43029	0.694313				X
YJL158C	CIS3	219.153	209.337	2.10142	0.94496
YJL157C	FAR1	74.7881	127.79	1.53576	0.94496
YJL155C	FBP26	1826.79	637.305	2.34751	0.297999			X
YJL154C	VPS35	432.322	0	1.87305	-0.0779019	X	X
YJL153C	INO1	125.658	179.663	1.6833	0.677372
YJL152W		40.305	112.45	1.79223	0.80943
YJL150W		85.5157	52.2324	1.45493	1.93394
YJL149W		39.6536	75.4139	1.97492	1.80521
YJL148W	RPA34	818.231	461.709	1.84136	1.43265				X
YJL147C		142.696	70.0105	1.16317	1.73065
YJL146W	IDS2	54.0249	97.9966	1.89063	1.48014
YJL145W	SFH5	57.5058	75.3527	2.63913	2.4419
YJL144W		120.63	110.715	2.08385	2.39121
YJL142C		99.826	75.6987	1.82392	1.99823
YJL135W		61.6992	50.7631	3.22958	2.15404		X
YJL134W	LCB3	33.9742	48.6602	2.57588	2.50966
YJL133W	MRS3	46.9207	42.7803	1.19486	1.96782
YJL132W		69.4955	50.6087	1.81686	1.917
YJL131C		211.947	77.1361	1.3986	1.28365
YJL130C	URA2	720.787	696.546	3.91123	3.46823		X
YLR324W	PEX30	85.76	75.3208	1.59195	0.711254
YLR325C	RPL38	306.257	321.233	1.78517	0.646961				X
YLR326W		130.279	129.009	1.47597	1.07702
YLR327C		233.647	187.419	1.13507	1.14145
YLR328W	NMA1	63.2259	133.193	1.73949	1.1041
YLR329W	REC102	57.2005	95.5211	1.98544	0.606274
YLR330W	CHS5	86.5335	224.919	1.61299	0.74847
YLR331C	JIP3	52.1318	33.9751	1.43375	0.541842
YLR332W	MID2	43.6637	60.3455	1.13853	0.633353
YLR333C	RPS25B	111.205	90.4717	1.14559	0.789156
YLR335W	NUP2	211.275	102.663	2.19291	2.39121
YGR084C	MRP13	31.8776	74.799	2.06627	2.23541
YGR081C	SLX9	478.448	132.23	2.05935	2.70949
YLR341W	SPO77	93.9635	71.1737	2.00302	2.77045
YLR344W	RPL26A	44.8851	93.735	2.16828	3.01429		X
YLR345W		418.439	89.0104	1.75001	2.27943
YLR348C	DIC1	43.1344	50.3718	2.2772	2.98388		X
YLR349W		72.4879	49.0622	1.45493	2.86529
YLR351C	NIT3	32.7936	62.821	2.76564	1.85257
YLR352W		36.0913	40.7574	2.42834	3.26161		X
YLR353W	BUD8	173.556	55.4132	2.00302	2.39121
YLR354C	TAL1	106.91	269.653	2.43526	0.999117
YLR356W		94.3909	195.477	1.04027	1.31406
YLR357W	RSC2	1089.21	735.547	1.12095	0.684176			X
YLR360W	VPS38	567.852	306.987	0.853969	0.931352				X+	X
YLR363C	NMD4	95.7752	168.553	1.07888	1.98476
YLR364W		22.9209	52.054	1.37756	1.75106
YLR365W		82.1977	102.013	1.49354	1.90339
YLR366W		60.1317	133.864	2.32288	0.934823
YLR367W	RPS22B	677.225	152.284	2.28066	1.54776
YLR368W	MDM30	84.559	93.5008	1.04027	0.948293
YLR371W	ROM2	1494.7	286.079	2.26668	1.52068				X
YGR071C		0	49.5998	0.01412	1.04314	X	X
YLR373C	VID22	496.342	598.591	2.41149	2.3033			X		X
YLR374C		312.187	393.981	0.945929	1.64984				X
YLR375W	STP3	69.1301	63.0078	1.27111	1.69797
YLR376C	PSY3	0	72.8748	0	1.67209	X	X
YLR377C	FBP1	413.669	150.306	1.15717	2.57631
YLR380W	CSR1	101.956	149.196	1.2247	2.83842
YLR381W	CTF3	744.183	224.915	1.85394	2.81996
YLR384C	IKI3	18.4814	113.307	0.190121	1.81601		XB
YLR385C	SWC7	215.077	60.2472	1.86242	2.12609
YLR386W	VAC14	650.017	133.147	2.06934	2.67604
YLR387C		141.183	59.1739	15.5035	1.81964		X
YLR388W	RPS29A	564.34	162.196	3.18011	2.09658		X
YLR389C	STE23	69.8196	199.601	1.0938	0.837937
YLR390W	ECM19	159.561	75.623	1.18678	1.06297
YLR391W		191.214	265.949	1.95956	0.819474
YLR392C		87.6218	162.862	0.772777	1.21067
YLR393W	ATP10	0	181.604	-0.0633736	0.69765	X	X
YLR395C	COX8	77.527	156.851	1.73568	1.04451
YLR398C	SKI2	162.607	341.392	1.06852	0.94493				X+	X
YGR070W	ROM1	805.04	130.457	1.92995	1.015
YLR400W		78.0724	184.616	1.66815	1.56873
YLR401C	DUS3	77.7328	140.678	3.37006	0.664356		X
YLR402W		111.423	156.653	0.578501	0.594289
YLR403W	SFP1	67.7924	0	0.0971383	-0.0405575	X	X
YLR404W		145.289	119.009	2.1412	4.57695		X
YLR405W	DUS4	36.1498	76.8824	1.30505	4.06756		X
YLR407W		137.869	263.567	6.33477	3.8572		X
YLR408C		57.3992	94.8607	1.92164	3.44739		X
YLR410W	VIP1	12.6159	16.6321	0.929134	1.87881			X		X
YGR085C	RPL11B	251.392	187.733	1.51612	2.31798
YLR413W		135.225	88.8741	2.20873	3.44013		X
YLR415C		105.722	66.8107	2.49599	3.0341		X
YLR416C		106.453	61.6244	3.21387	1.79013		x
YLR417W	VPS36	12.7085	113.394	0.426473	2.78682
YLR418C	CDC73	248.047	100.447	2.3566	1.28816
YLR421C	RPN13	85.1418	70.3778	1.36409	1.79013
YLR228C	ECM22	67	222.626	1.72736	2.24413
YLR231C	BNA5	61.9784	358.921	2.29738	1.93783
YLR232W		374.762	1367.97	2.20024	1.7644				X+	X
YLR233C	EST1	112.751	213.482	1.49932	1.85293
YLR235C		456.292	0	0.274446	-0.077483	X	X
YLR236C		564.052	147.304	2.03558	1.48005
YLR238W	FAR10	0	292.349	-0.223886	1.43586	X	X
YGR087C	PDC6	104.055	216.977	2.13687	1.57978
YLR241W		0	95.5059	-0.228041	1.85657	X	X
YLR242C	ARV1	0	0	-0.232197	-0.0553883	X	X
YGR069W		132.138	156.364	1.92995	0.908004
YLR247C		106.432	78.8552	1.96805	1.60187
YLR248W	RCK2	107.688	90.6453	1.10644	3.32572		X
YLR251W	SYM1	91.9952	73.4548	3.58546	3.67999		X
YLR252W		61.0831	60.3402	5.92942	5.25977		X
YLR253W		29.245	78.6411	3.44192	3.15214		X
YLR254C		199.981	137.868	4.37953	4.38869		X
YLR255C		280.75	94.1287	1.60062	3.32193		X
YLR257W		135.019	61.308	1.1783	2.30694
YLR258W	GSY2	188.209	52.2444	1.78641	2.97508		X
YLR260W	LCB5	0	0	-0.0929826	0.0369255	X	X
YLR261C	VPS63	98.2516	153.827	2.41997	2.51366
YLR262C	YPT6	164.48	131.832	0.671484	1.29194
YLR263W	RED1	116.146	148.138	0.772777	1.3953
YLR264W	RPS28B	87.097	366.074	1.74849	1.469
YLR265C	NEJ1	29.9859	99.5321	1.98484	1.5539
YLR266C	PDR8	91.7173	122.756	1.50348	0.66814
YLR267W	BOP2	74.8515	154.134	3.15899	0.863663		X
YLR268W	SEC22	52.4599	428.731	0.536425	0.103361	X	X
YLR269C		2881.59	247.161	2.34811	1.32871				X
YLR270W	DCS1	0	0	-0.122418	0.0405575	X	X
YLR271W		155.28	64.6425	1.41483	0.749255
YLR273C	PIG1	34.6165	59.298	3.77974	0.476097		X
YLR278C		417.312	95.0189	3.58546	0.225185		X
YLR279W		542.843	101.331	1.73568	0.239864		X
YLR280C		405.468	61.0443	1.70191	2.19994
YLR281C		129.586	45.3676	1.87506	2.87898
YLR282C		50.9884	123.435	2.02293	2.13351
YLR283W		71.5792	72.7879	2.53824	4.22252		X
YLR284C	ECI1	97.5416	56.6925	1.02194	4.20784		X
YLR285W	NNT1	35.5118	38.8072	1.12341	3.39578		X		X
YLR287C		77.9078	53.2339	1.84978	3.55075		X
YLR287C-A	RPS30A	421.006	112.644	1.57534	3.5397		X
YLR288C	MEC3	39.0722	54.2978	1.13605	3.27396		X
YLR289W	GUF1	93.0653	45.3552	2.69442	3.80923		X
YLR290C		62.8428	46.6642	1.79489	4.38127		X
YLR292C	SEC72	75.0265	63.8205	1.80338	2.25518
YLR294C		96.7081	116.161	0.85312	0.764086
YLR296W		101.75	168.269	1.62174	0.841569
YLR297W		38.7841	120.398	1.63854	0.963392
YLR299W	ECM38	65.0758	76.2434	1.41898	0.586873
YLR300W	EXG1	230.266	169.6	1.82866	1.03346
YLR306W	UBC12	67.957	62.9706	1.03891	0.712329
YLR307W	CDA1	54.2915	65.9701	1.53724	0.837937
YLR308W	CDA2	792.465	60.0207	0.984023	0.690235
YLR309C	IMH1	312.382	49.4093	1.11493	0.601704
YLR311C		83.0529	44.5425	1.74849	0.520438
YLR312C		118.462	77.5586	0.848791	0.361688
YLR313C	SPH1	96.1226	123.415	1.22189	1.94948
YLR315W	NKP2	126.202	330.257	1.16354	1.28397
YLR318W	EST2	134.827	267.593	0.953253	1.26376
YLR319C	BUD6	61.207	205.239	2.07661	1.21222
YLR320W	MMS22	1769.54	3994.94	0.792145	1.02848			X
YLR322W	VPS65	0	1533.58	-0.0223863	1.55058	X	X
YDR147W	EKI1	92.7009	168.218	2.04523	1.40267
YDR148C	KGD2	53.3161	0	1.62007	0.0224162	X	X
YDR149C		52.8447	241.159	2.23331	1.49013
YDR150W	NUM1	395.244	279.298	2.09459	1.3243				X
YDR151C	CTH1	78.7695	66.5467	1.52612	1.85531
YDR152W	GIR2	104.363	62.4341	2.15276	1.3198
YDR153C	ENT5	228.069	188.154	1.76338	1.30409
YDR154C		163.405	94.0034	1.25767	1.9786
YDR155C	CPR1	140.326	237.929	0.796549	2.59477
YDR156W	RPA14	449.171	285.801	1.28886	1.60212				X+
YDR157W		122.554	147.835	1.81696	2.7763
YDR159W	SAC3	24.6155	129.122	0.282031	0.670006		X
YDR161W		716.084	1040.9	0.77875	1.5752			X
YDR162C	NBP2	66.584	154.061	1.67824	0.730456
YDR163W	CWC15	67.1077	69.5222	1.86632	1.83519
YDR165W	TRM82	77.53	90.8171	2.02743	1.74102
YDR169C	STB3	74.7193	75.1239	2.42121	1.21002
YDR171W	HSP42	84.0767	115.767	1.62906	1.51245
YDR173C	ARG82	82.942	168.839	0.608651	1.443
YDR176W	NGG1	0	0	-0.0223863	0.0112081	X	X
YDR178W	SDH4	29.8004	31.9048	0.80554	1.26156
YDR179C	CSN9	142.7	76.8877	1.96926	2.28103
YDR179W-A		176.079	110.254	2.76581	1.80607
YDR181C	SAS4	53.1415	111.69	1.97367	2.26091
YDR183W	PLP1	102.879	104.832	1.81256	1.80607
YDR184C	ATC1	124.491	86.1305	1.61108	1.79927
YDR185C		97.4319	71.0696	2.12578	1.83519
YDR186C		50.7847	64.4973	2.65847	1.72982
YDR191W	HST4	137.288	66.1723	2.09459	1.68057
YDR192C	NUP42	133.936	110.537	0.917472	1.452
YDR193W		111.66	75.5039	1.71861	1.56179
YDR195W	REF2	189.749	415.253	2.21092	1.80827
YDR198C		103.472	117.852	1.57989	2.16904
YDR199W		99.5618	234.825	1.13675	2.65752
YDR200C	VPS64	110.7	272.612	2.12578	1.4475
YDR203W		106.405	94.0061	0.921876	1.79256
YDR206W	EBS1	268.064	195.633	1.02041	2.65081
YDR207C	UME6	423.875	656.568	0.246066	0.976943		X
YDR209C		55.9871	60.8396	1.75879	1.85981
YDR210W		48.9866	74.6858	1.65145	1.75894
YDR213W	UPC2	48.1835	72.1428	1.81256	1.87102
YDR214W	AHA1	50.1388	141.745	2.45699	1.69619
YDR215C		69.063	118.709	2.13037	1.54387
YDR216W	ADR1	87.6206	120.65	2.59571	1.56849
YDR217C	RAD9	110.089	159.868	2.10798	1.68948
YDR218C	SPR28	129.275	84.3751	2.03642	1.91806
YDR219C		133.482	86.8016	2.29588	1.83739
YDR220C		100.417	89.3445	2.55993	2.35499
YDR221W		105.166	84.5858	1.87531	2.11971
YDR222W		68.2774	97.528	2.60929	2.09059
YDR223W		104.275	59.808	1.45896	2.51411
YDR225W	HTA1	312.11	138.287	1.5619	2.12642
YDR226W	ADK1	539.568	955.963	0.492315	1.23014			X		X
YDR229W	IVY1	49.4754	153.484	2.03183	1.25035
YDR233C	RTN1	78.9267	101.696	1.99605	1.83739
YDR239C		46.8392	139.496	2.16156	1.45871
YDR241W	BUD26	3846.53	1294.87	1.86632	1.36463			X		X
YGL194C	HOS2	52.1813	86.6574	1.96027	1.90905
YGL195W	GCN1	135.542	135.7	1.69182	2.08609
YGL196W		95.1449	80.7035	1.49475	1.77465
YGL197W	MDS3	189.696	195.871	1.98706	1.96059
YGL198W	YIP4	98.9333	92.0483	1.60227	1.70069
YGL200C	EMP24	64.0701	98.3045	1.08757	1.41167
YGL202W	ARO8	68.9233	80.196	1.71402	1.78365
YGL203C	KEX1	92.5612	56.3249	1.64246	0.77979
YGL204W		133.098	83.9175	1.91109	1.37134
YJR030C		57.087	92.2785	1.24409	1.98981
YGL208W	SIP2	125.103	91.9319	1.86632	2.49619
YGL209W	MIG2	135.804	86.3329	1.34263	1.80607
YGL210W	YPT32	157.504	140.914	1.65145	2.243
YGL211W	NCS6	512.281	463.422	1.35162	1.50124				X+
YGL212W	VAM7	144.603	191.958	1.96926	1.40496
YGL213C	SKI8	320.612	175.919	0.841322	1.57079
YGL215W	CLG1	112.498	150.281	1.87531	1.56399
YGL216W	KIP3	18.2783	55.6816	1.31125	2.31466
YGL220W		57.6107	57.4702	1.66943	1.40717
YGL221C	NIF3	16.9341	70.7119	1.79017	1.99651
YGL222C	EDC1	107.627	81.7489	1.48594	1.44079
YGL224C	SDT1	41.9511	107.941	1.86173	1.33321
YGL226C-A	OST5	110.194	86.1332	1.29345	1.40496
YGL226W		107.243	133.096	1.15913	1.65586
YGL227W	VID30	123.374	95.3262	1.74999	3.54709		X
YGL228W	SHE10	90.3091	80.2348	1.42759	1.67828
YGL229C	SAP4	59.0248	75.3153	1.49933	1.92476
YGL230C		72.6593	55.0299	1.10537	1.83069
YGL231C		65.8682	54.4392	2.26909	1.37134
YGL232W	TAN1	80.009	50.213	1.02041	1.58641
YGL237C	HAP2	51.3783	51.6356	0.622046	0.600552
YGL240W	DOC1	0	0	-0.0188336	-0.00214916	X	X
YGL241W	KAP114	105.017	96.6801	1.17191	2.05961
YGL242C		169.811	195.37	1.43423	2.11862
YGL243W	TAD1	139.8	94.1434	1.725	2.40903
YGL244W	RTF1	135.056	156.164	0.604596	1.77126
YGL246C	RAI1	0	0	0.0234459	0.0197006	X	X
YGL248W	PDE1	123.992	243.083	1.72961	1.75604
YGL249W	ZIP2	109.32	167.543	1.77651	2.67552
YGL250W		1766.39	2896.15	0.478142	0.930406			X
YGL252C	RTG2	110.627	526.917	1.9781	1.91544
YGL253W	HXK2	107.8	97.6948	2.07169	2.35879
YGL254W	FZF1	100.088	126.609	2.28732	2.23217
YGL255W	ZRT1	96.7931	58.4658	0.970314	1.54417
YGL256W	ADH4	98.043	113.399	1.7202	1.9286
YGL257C	MNT2	88.456	107.25	1.81398	1.9526
YGL258W	VEL1	95.1598	114.46	1.19055	1.42185
YGL259W	YPS5	45.8613	128.696	2.03422	1.84559
YGL260W		84.6212	111.74	1.30778	0.773159
YGL261C		152.44	140.536	1.37812	2.14262
YGL262W		47.7077	80.9298	1.71559	1.91982
YGL263W	COS12	141.674	97.3705	1.02643	2.38942
YGR001C		99.8894	133.929	1.3687	1.52886
YGR003W	CUL3	153.278	92.6328	2.128	1.99845
YGR004W	PEX31	80.1757	146.021	1.62641	1.13135
[truncated: 2,493 more rows]

## Sheet: validation test data
Supplemental table 2. Validation testing data of 183 strains with multiple repeats of Renilla luciferase assay, all strains have ≥2 fold difference of Renilla luciferase activity in primary screen. T-tests were performed and t-scores and p-values were calculated to determine the FHV replication difference in wild type yeast and deletion mutant yeast
ORF deleted in the indicated yeast strain	t-score of 6 repeats of Renilla luciferase assay	p-value	Strains passed luciferase validation testing	Strains confirmed by Northern blot validation testing (see table 1 and 2 for additional data)
YBL072C	3.232	0.012	YBL072C	YBL072C
YEL009C	6.234	0.012	YEL009C	YEL009C
YGL023C	3.226	0.042	YGL023C	YGL023C
YHR081W	2.691	0.022	YHR081W	YHR081W
YHR204W	2.338	0.033	YHR204W	YHR204W
YJR032W	7.894	0.008	YJR032W	YJR032W
YLR232W	3.875	0.006	YLR232W	YLR232W
YLR360W	2.205	0.039	YLR360W	YLR360W
YLR398C	5.091	0.002	YLR398C	YLR398C
YMR143W	3.809	0.006	YMR143W	YMR143W
YMR230W	3.934	0.006	YMR230W	YMR230W
YOL041C	2.415	0.03	YOL041C	YOL041C
YOL071W	-4.641	0.003	YOL071W	YOL071W
YOR076C	2.159	0.042	YOR076C	YOR076C
YOR080W	4.918	0.002	YOR080W	YOR080W
YOR235W	4.245	0.004	YOR235W	YOR235W
YPL008W	3.456	0.009	YPL008W	YPL008W
YPL157W	2.733	0.026	YPL157W	YPL157W
YPL195W	2.581	0.031	YPL195W	YPL195W
YPL226W	2.5	0.027	YPL226W	YPL226W
YPR046W	2.322	0.034	YPR046W	YPR046W
YPR189W	3.258	0.016	YPR189W	YPR189W
YDR156W	2.572	0.025	YDR156W
YDR310C	2.211	0.039	YDR310C
YDR417C	2.301	0.041	YDR417C
YER131W	2.18	0.041	YER131W
YFR031C-A	2.542	0.026	YFR031C-A
YGL025C	2.147	0.049	YGL025C
YGL084C	3.658	0.007	YGL084C
YGL211W	2.601	0.024	YGL211W
YHL023C	-3.62	0.008	YHL023C
YLR192C	3.054	0.046	YLR192C
YML026C	2.348	0.033	YML026C
YML087C	-2.221	0.039	YML087C
YML088W	-2.962	0.016	YML088W
YML097W	-2.482	0.028	YML097W
YNL067W	9.462	0.005	YNL067W
YOL046C	-2.066	0.047	YOL046C
YOR070C	9.335	0.006	YOR070C
YOR082C	-5.131	0.002	YOR082C
YOR141C	3.668	0.033	YOR141C
YOR209C	2.523	0.033	YOR209C
YOR309C	6.972	0.01	YOR309C
YOR354C	3.165	0.012	YOR354C
YPR044C	2.139	0.043	YPR044C
YPR064W	-2.195	0.047	YPR064W
YAL046C	-0.382	0.639
YAL048C	-2.111	0.085
YAR014C	-1.18	0.161
YBL101C	-1.273	0.835
YBR048W	0.176	0.438
YBR090C-A	0.091	0.466
YBR181C	1.957	0.054
YBR266C	0.989	0.214
YBR279W	-1.173	0.819
YBR290W	0.247	0.414
YCL058C	-1.566	0.871
YCR043C	-0.586	0.691
YCR067C	-1.222	0.173
YCR077C	0.979	0.215
YDL033C	0.996	0.212
YDL040C	0.042	0.484
YDL041W	-2.143	0.083
YDL082W	2.043	0.055
YDL091C	-0.373	0.364
YDL106C	0.64	0.294
YDL136W	2.576	0.062
YDL146W	2.406	0.069
YDL151C	1.445	0.143
YDL203C	-1.41	0.147
YDL226C	-1.101	0.807
YDR014W	1.47	0.14
YDR048C	-1.67	0.118
YDR076W	1.164	0.182
YDR080W	0.901	0.204
YDR101C	-2.494	0.935
YDR129C	0.406	0.362
YDR136C	-0.747	0.756
YDR150W	1.672	0.078
YDR174W	-0.22	0.577
YDR254W	1.507	0.096
YDR290W	-0.631	0.704
YDR318W	1.92	0.056
YDR392W	-2.461	0.971
YDR393W	0.597	0.305
YDR418W	0.865	0.213
YDR450W	1.258	0.138
YDR471W	-0.044	0.516
YEL003W	1.615	0.084
YEL062W	-0.782	0.258
YER019W	-0.574	0.705
YER095W	0.123	0.453
YER151C	0.043	0.484
YGL078C	1.192	0.143
YGL088W	2.257	0.076
YGL105W	1.091	0.195
YGL115W	-0.691	0.264
YGL127C	1.6	0.125
YGL154C	1.194	0.149
YGR078C	-0.615	0.714
YGR104C	2.41	0.069
YGR163W	1.747	0.071
YGR188C	1.751	0.111
YGR196C	-1.996	0.949
YHL020C	0.783	0.235
YHL033C	0.674	0.265
YHR013C	-0.139	0.549
YHR041C	-1.691	0.884
YHR064C	0.664	0.287
YHR104W	0.473	0.328
YHR111W	1.266	0.131
YIL067C	1.591	0.126
YIR005W	1.796	0.107
YIR026C	-1.652	0.88
YJL080C	2.185	0.08
YJL148W	1.485	0.099
YJL159W	-13.608	0.997
YJL164C	0.565	0.298
YJL189W	0.86	0.24
YJL192C	0.846	0.218
YJL199C	1.313	0.123
YJR094W-A	-0.739	0.731
YJR145C	-1.081	0.804
YKL121W	-1.893	0.901
YKL149C	-0.383	0.631
YLL002W	0.801	0.234
YLL028W	-0.259	0.597
YLL029W	0.889	0.207
YLR039C	0.82	0.225
YLR046C	-0.918	0.772
YLR052W	1.483	0.099
YLR083C	0.321	0.389
YLR087C	1.361	0.116
YLR089C	-1.278	0.835
YLR150W	0.436	0.341
YLR269C	1.312	0.123
YLR285W	-0.44	0.339
YLR325C	-1.591	0.874
YLR358C	-1.142	0.814
YLR371W	-1.423	0.855
YLR374C	1.521	0.134
YLR436C	-0.254	0.412
YML017W	-0.28	0.604
YML063W	0.458	0.333
YML080W	2.184	0.92
YML081W	-1.822	0.064
YML082W	-2.007	0.051
YML083C	-1.524	0.094
YMR016C	-1.678	0.882
YMR037C	1.897	0.058
YMR135W-A	2.608	0.06
YMR269W	1.185	0.145
YMR294W	1.652	0.92
YMR304W	-0.173	0.435
YNL016W	-0.894	0.767
YNL094W	-1.148	0.185
YNL104C	-2.5	0.935
YNL119W	1.987	0.093
YNL120C	2.36	0.071
YNL226W	-1.392	0.851
YNL228W	-1.88	0.9
YNL299W	1.6	0.085
YNL323W	0.143	0.446
YNR006W	-1.76	0.89
YOL012C	0.556	0.301
YOR067C	0.914	0.201
YOR068C	-0.387	0.643
YOR069W	-2.789	0.946
YOR089C	2.397	0.969
YOR120W	0.394	0.645
YOR123C	2.051	0.088
YOR135C	-1.954	0.946
YOR198C	1.174	0.181
YOR300W	0.895	0.767
YOR312C	1.398	0.11
YPL018W	-2.398	0.969
YPL123C	2.11	0.956
YPL125W	-1.504	0.864
YPL202C	0.1	0.462
YPR066W	-1.649	0.08
YPR078C	1.282	0.872
YPR131C	1.501	0.097
YPR155C	0.145	0.555
